# Supplementary material for: A scoping review of importation and predictive models related to vector-borne diseases, pathogens, reservoirs, or vectors (1999–2016)
Source: PLoS One. 2020 Jan 15;15(1):e0227678. doi: 10.1371/journal.pone.0227678 (PMC6961930; doi:10.1371/journal.pone.0227678)
Supplement: S4 Appendix — (CSV) [file pone.0227678.s004.csv]

Refid	Author	Title	Year	Language	VBD?	Model Type	Doc Type	VBD -> Chikungunya	VBD -> Dengue fever	VBD -> Rift Valley fever	VBD -> Yellow fever	VBD -> Zika	VBD -> Malaria	VBD -> Japanese encephalitis	VBD -> West Nile fever	VBD -> Leishmaniasis	VBD -> Crimean-Congo haemorrhagic fever	VBD -> Lyme disease	VBD -> Chagas disease/American trypanosomiasis	VBD -> Sleeping sickness/African trypanosomiasis	VBD -> Plague	VBD -> Schistosomiasis	VBD -> Other, please specify	VBD -> Other, please specify (COMMENT)	VBD -> Not specified	VBD -> Not applicable (eg. the model was on the vector)	Climate change	Region modelled -> North America	Region modelled -> Central America/South America/Caribbean	Region modelled -> Africa (incl. India Ocean Islands)	Region modelled -> Europe (except Russia)	Region modelled -> Russia	Region modelled -> Asia (incl. Middle East, Turkey, Japan)	Region modelled -> Australasia and New Zealand	Region modelled -> Oceania (incl. Fiji, Micronesia, Polynesia and other Pacific island countries)	Region modelled -> Global	Region modelled -> Not reported/specified	North America -> Canada	North America -> Northern USA	North America -> Southern USA	North America -> Mexico	Model scale	Year modelled	Year modelled_comment	Import pathway -> Vector	Import pathway -> Human	Import pathway -> Reservoir	Import pathway -> Fomite	NA
4925	Cunze, S.,Koch, L. K.,Kochmann, J.,Klimpel, S.	Aedes albopictus and Aedes japonicus - two invasive mosquito species with different temperature niches in Europe	2016	English	Yes	Predictive	Article																			Not applicable (eg. the model was on the vector)	Yes				Europe (except Russia)											Multi-country	Interval	1950-2000, 2021-2040, 2041-2060, 2061-2080 (future projections)					NA
4928	Gomes, E.,Capinha, C.,Rocha, J.,Sousa, C.	Mapping Risk of Malaria Transmission in Mainland Portugal Using a Mathematical Modelling Approach	2016	English	Yes	Both	Article						Malaria														No				Europe (except Russia)											Country	NA			Human
4944	Matawa, F.,Murwira, A.,Zengeya, F. M.,Atkinson, P. M.	Modelling the spatial-temporal distribution of tsetse (Glossina pallidipes) as a function of topography and vegetation greenness in the Zambezi Valley of Zimbabwe	2016	English	Yes	Predictive	Article																			Not applicable (eg. the model was on the vector)	No			Africa (incl. India Ocean Islands)												Regional	NA						NA
4957	Mokhtari, M.,Miri, M.,Nikoonahad, A.,Jalilian, A.,Naserifar, R.,Ghaffari, H. R.,Kazembeigi, F.	Cutaneous leishmaniasis prevalence and morbidity based on environmental factors in Ilam, Iran: Spatial analysis and land use regression models	2016	English	Yes	Predictive	Article									Leishmaniasis											No						Asia (incl. Middle East, Turkey, Japan)									Regional	NA						NA
4974	Adde, A.,Roux, E.,Mangeas, M.,Dessay, N.,Nacher, M.,Dusfour, I.,Girod, R.,Briolant, S.	Dynamical Mapping of Anopheles darlingi Densities in a Residual Malaria Transmission Area of French Guiana by Using Remote Sensing and Meteorological Data	2016	English	Yes	Predictive	Article																			Not applicable (eg. the model was on the vector)	No		Central America/South America/Caribbean													Local	NA						NA
4980	Karl, S.,White, M. T.,Milne, G. J.,Gurarie, D.,Hay, S. I.,Barry, A. E.,Felger, I.,Mueller, I.	Spatial Effects on the Multiplicity of Plasmodium falciparum Infections	2016	English	Yes	Predictive	Article						Malaria														No							Australasia and New Zealand								Local	NA						NA
5015	Ndii, M. Z.,Allingham, D.,Hickson, R. I.,Glass, K.	The effect of Wolbachia on dengue outbreaks when dengue is repeatedly introduced	2016	English	Yes	Both	Article																			Not applicable (eg. the model was on the vector)	No							Australasia and New Zealand								Local	NA			Human
5032	Scoglio, C. M.,Bosca, C.,Riad, M. H.,Sahneh, F. D.,Britch, S. C.,Cohnstaedt, L. W.,Linthicum, K. J.	Biologically Informed Individual-Based Network Model for Rift Valley Fever in the US and Evaluation of Mitigation Strategies	2016	English	Yes	Predictive	Article			Rift Valley fever																	No	North America											Northern USA			Regional	NA						NA
5042	Waite, J. L.,Lynch, P. A.,Thomas, M. B.	Eave tubes for malaria control in Africa: a modelling assessment of potential impact on transmission	2016	English	Yes	Predictive	Article						Malaria														No			Africa (incl. India Ocean Islands)												Local	NA						NA
5062	Perkins, T. A.,Siraj, A. S.,Ruktanonchai, C. W.,Kraemer, M. U. G.,Tatem, A. J.	Model-based projections of Zika virus infections in childbearing women in the Americas	2016	English	Yes	Predictive	Article					Zika															No		Central America/South America/Caribbean													Multi-country	NA						NA
5139	Carlson, C. J.,Dougherty, E. R.,Getz, W.	An Ecological Assessment of the Pandemic Threat of Zika Virus	2016	English	Yes	Predictive	Article					Zika															Yes			Africa (incl. India Ocean Islands)	Europe (except Russia)	Russia	Asia (incl. Middle East, Turkey, Japan)	Australasia and New Zealand								Global	Discrete	1950 to 2000 (current), 2050 (future predictions)					NA
5158	Rajabi, M.,Pilesjo, P.,Shirzadi, M. R.,Fadaei, R.,Mansourian, A.	A spatially explicit agent-based modeling approach for the spread of Cutaneous Leishmaniasis disease in central Iran, Isfahan	2016	English	Yes	Predictive	Article									Leishmaniasis											No						Asia (incl. Middle East, Turkey, Japan)									Regional	NA						NA
5224	Walter, K. S.,Pepin, K. M.,Webb, C. T.,Gaff, H. D.,Krause, P. J.,Pitzer, V. E.,Diuk-Wasser, M. A.	Invasion of two tick-borne diseases across New England: harnessing human surveillance data to capture underlying ecological invasion processes	2016	English	Yes	Both	Conference											Lyme disease					Other, please specify	Babesiosis			No	North America											Northern USA			Regional	NA		Vector
5252	Naeem, M.,Alahmed, A. M.,Kheir, S. M.,Sallam, M. F.	Spatial distribution modeling of Stegomyia aegypti and Culex tritaeniorhynchus (Diptera: Culicidae) in Al-bahah Province, Kingdom of Saudi Arabia	2016	English	Yes	Predictive	Article																			Not applicable (eg. the model was on the vector)	No						Asia (incl. Middle East, Turkey, Japan)									Regional	NA						NA
5353	Mesk, M.,Mandjoub, T.,Gourbiere, S.,Rabinovich, J. E.,Menu, F.	Invasion speeds of Triatoma dimidiata, vector of Chagas disease: An application of orthogonal polynomials method	2016	English	Yes	Both	Article																			Not applicable (eg. the model was on the vector)	No										Not reported/specified					Unspecified	NA		Vector
5358	Messina, J. P.,Kraemer, M. U. G.,Brady, O. J.,Pigott, D. M.,Shearer, F. M.,Weiss, D. J.,Golding, N.,Ruktanonchar, C. W.,Gething, P. W.,Cohn, E.,Brownstein, J. S.,Khan, K.,Tatem, A. J.,Jaenisch, T.,Murray, C. J. L.,Marinho, F.,Scott, T. W.,Hay, S. I.	Mapping global environmental suitability for Zika virus	2016	English	Yes	Predictive	Article					Zika															No									Global						Global	NA						NA
5368	Nah, K.,Mizumoto, K.,Miyamatsu, Y.,Yasuda, Y.,Kinoshita, R.,Nishiura, H.	Estimating risks of importation and local transmission of Zika virus infection	2016	English	Yes	Both	Article					Zika															No									Global						Global	NA			Human
5370	Ndeffo-Mbah, M. L.,Durham, D. P.,Skrip, L. A.,Nsoesie, E. O.,Brownstein, J. S.,Fish, D.,Galvani, A. P.	Evaluating the effectiveness of localized control strategies to curtail chikungunya	2016	English	Yes	Predictive	Article	Chikungunya																			No										Not reported/specified					Local	NA						NA
5381	Ruktanonchai, N. W.,DeLeenheer, P.,Tatem, A. J.,Alegana, V. A.,Caughlin, T. T.,Erbach-Schoenberg, E. Z.,Lourenco, C.,Ruktanonchai, C. W.,Smith, D. L.	Identifying Malaria Transmission Foci for Elimination Using Human Mobility Data	2016	English	Yes	Both	Article						Malaria														No			Africa (incl. India Ocean Islands)												Country	NA			Human
5409	St John, H. K.,Adams, M. L.,Masuoka, P. M.,Flyer-Adams, J. G.,Jiang, J.,Rozmajzl, P. J.,Stromdahl, E. Y.,Richards, A. L.	Prevalence, Distribution, and Development of an Ecological Niche Model of Dermacentor variabilis Ticks Positive for Rickettsia montanensis	2016	English	Yes	Predictive	Article																Other, please specify	Rickettsia montanensis			No	North America											Northern USA	Southern USA		Regional	NA						NA
5418	White, M. T.,Shirreff, G.,Karl, S.,Ghani, A. C.,Mueller, I.	Variation in relapse frequency and the transmission potential of Plasmodium vivax malaria	2016	English	Yes	Predictive	Conference						Malaria														No										Not reported/specified					Unspecified	NA						NA
5426	Wang, H. H.,Grant, W. E.,Teel, P. D.,Hamer, S. A.	Tick-borne infectious agents in nature: Simulated effects of changes in host density on spatial-temporal prevalence of infected ticks	2016	English	Yes	Predictive	Article																			Not applicable (eg. the model was on the vector)	No	North America												Southern USA		Local	NA						NA
5437	Ranjbar, M.,Shoghli, A.,Kolifarhood, G.,Tabatabaei, S. M.,Amlashi, M.,Mohammadi, M.	Predicting factors for malaria re-introduction: an applied model in an elimination setting to prevent malaria outbreaks	2016	English	Yes	Both	Article						Malaria														No						Asia (incl. Middle East, Turkey, Japan)									Regional	NA			Human
5449	Hoch, T.,Breton, E.,Josse, M.,Deniz, A.,Guven, E.,Vatansever, Z.	Identifying main drivers and testing control strategies for CCHFV spread	2016	English	Yes	Predictive	Article										Crimean-Congo haemorrhagic fever										No										Not reported/specified					Local	NA						NA
5482	Marcantonio, M.,Metz, M.,Baldacchino, F.,Arnoldi, D.,Montarsi, F.,Capelli, G.,Carlin, S.,Neteler, M.,Rizzoli, A.	First assessment of potential distribution and dispersal capacity of the emerging invasive mosquito Aedes koreicus in Northeast Italy	2016	English	Yes	Predictive	Article																			Not applicable (eg. the model was on the vector)	No				Europe (except Russia)											Regional	NA						NA
5519	Chamchod, F.,Cosner, C.,Cantrell, R. S.,Beier, J. C.,Ruan, S. G.	Transmission Dynamics of Rift Valley Fever Virus: Effects of Live and Killed Vaccines on Epizootic Outbreaks and Enzootic Maintenance	2016	English	Yes	Predictive	Article			Rift Valley fever																	No										Not reported/specified					Unspecified	NA						NA
5534	Ho, S. H.,Speldewinde, P.,Cook, A.	A Bayesian Belief Network for Murray Valley encephalitis virus risk assessment in Western Australia	2016	English	Yes	Predictive	Article																Other, please specify	Murray Valley encephalitis virus (MVEV)			Yes							Australasia and New Zealand								Regional	Discrete	(2000, 2003, 2009, and 2011) (current), 2030 (future)					NA
5544	Cisse, B.,El Yacoubi, S.,Gourbiere, S.	A cellular automaton model for the transmission of Chagas disease in heterogeneous landscape and host community	2016	English	Yes	Predictive	Article												Chagas disease/American trypanosomiasis								No		Central America/South America/Caribbean													Local	NA						NA
5602	Jamil, J. M.,Shaharanee, I. N. M.	An Innovative Forecasting and Dashboard System for Malaysian Dengue Trends	2016	English	Yes	Predictive	Article		Dengue fever																		No						Asia (incl. Middle East, Turkey, Japan)									Country	NA						NA
5628	Miron, R. E.,Giordano, G. A.,Kealey, A. D.,Smith, R. J.	Multiseason transmission for Rift Valley fever in North America	2016	English	Yes	Both	Article			Rift Valley fever																	No	North America										Canada	Northern USA	Southern USA	Mexico	Local	NA		Vector
5645	Massad, E.,Tan, S. H.,Khan, K.,Wilder-Smith, A.	Estimated Zika virus importations to Europe by travellers from Brazil	2016	English	Yes	Importation	Article					Zika															No		Central America/South America/Caribbean		Europe (except Russia)											Multi-country	NA			Human
5650	Leedale, J.,Jones, A. E.,Caminade, C.,Morse, A. P.	A dynamic, climate-driven model of Rift Valley fever	2016	English	Yes	Predictive	Article			Rift Valley fever																	No			Africa (incl. India Ocean Islands)												Multi-country	NA						NA
5651	Stensgaard, A. S.,Booth, M.,Nikulin, G.,McCreesh, N.	Combining process-based and correlative models improves predictions of climate change effects on Schistosoma mansoni transmission in eastern Africa	2016	English	Yes	Predictive	Article															Schistosomiasis					Yes			Africa (incl. India Ocean Islands)												Multi-country	Interval	1981-2010 (current), 2006-2065 (future predictions)					NA
5652	Leedale, J.,Tompkins, A. M.,Caminade, C.,Jones, A. E.,Nikulin, G.,Morse, A. P.	Projecting malaria hazard from climate change in eastern Africa using large ensembles to estimate uncertainty	2016	English	Yes	Predictive	Article						Malaria														Yes			Africa (incl. India Ocean Islands)												Multi-country	Interval	1980-2005 (current), 2016-2025, 2046-2055, and 2076-2085 (future predictions)					NA
5653	Taylor, D.,Hagenlocher, M.,Jones, A. E.,Kienberger, S.,Leedale, J.,Morse, A. P.	Environmental change and Rift Valley fever in eastern Africa: projecting beyond HEALTHY FUTURES	2016	English	Yes	Predictive	Article			Rift Valley fever																	Yes			Africa (incl. India Ocean Islands)												Multi-country	Interval	1980-2010 (current), 2011-2050, 2051-2099 (future predictions) (determining risk, right side)					NA
5659	Jaya, Ignm,Abdullah, A. S.,Hermawan, E.,Ruchjana, B. N.	Bayesian Spatial Modeling and Mapping of Dengue Fever: A Case Study of Dengue Feverin the City of Bandung, Indonesia	2016	English	Yes	Predictive	Article		Dengue fever																		No						Asia (incl. Middle East, Turkey, Japan)									Local	NA						NA
5736	Conte, A.,Candeloro, L.,Ippoliti, C.,Monaco, F.,De Massis, F.,Bruno, R.,Di Sabatino, D.,Danzetta, M. L.,Benjelloun, A.,Belkadi, B.,El Harrak, M.,Declich, S.,Rizzo, C.,Hammami, S.,Ben Hassine, T.,Calistri, P.,Savini, G.	Spatio-Temporal Identification of Areas Suitable for West Nile Disease in the Mediterranean Basin and Central Europe	2015	English	Yes	Predictive	Article								West Nile fever												No			Africa (incl. India Ocean Islands)	Europe (except Russia)		Asia (incl. Middle East, Turkey, Japan)									Multi-country	NA						NA
5740	Pizzitutti, F.,Pan, W.,Barbieri, A.,Miranda, J. J.,Feingold, B.,Guedes, G. R.,Alarcon-Valenzuela, J.,Mena, C. F.	A validated agent-based model to study the spatial and temporal heterogeneities of malaria incidence in the rainforest environment	2015	English	Yes	Predictive	Article						Malaria														No		Central America/South America/Caribbean													Local	NA						NA
5747	Padmanabha, H.,Correa, F.,Rubio, C.,Baeza, A.,Osorio, S.,Mendez, J.,Jones, J. H.,Diuk-Wasser, M. A.	Human Social Behavior and Demography Drive Patterns of Fine-Scale Dengue Transmission in Endemic Areas of Colombia	2015	English	Yes	Predictive	Article		Dengue fever																		No		Central America/South America/Caribbean													Local	NA						NA
5791	Esteva, L.,Yang, H. M.	ASSESSING THE EFFECTS OF TEMPERATURE AND DENGUE VIRUS LOAD ON DENGUE TRANSMISSION	2015	English	Yes	Predictive	Article		Dengue fever																		No										Not reported/specified					Local	NA						NA
5793	Agusto, F. B.,Gumel, A. B.,Parham, P. E.	QUALITATIVE ASSESSMENT OF THE ROLE OF TEMPERATURE VARIATIONS ON MALARIA TRANSMISSION DYNAMICS	2015	English	Yes	Predictive	Article						Malaria														No			Africa (incl. India Ocean Islands)												Local	NA						NA
5876	Moraga, P.,Cano, J.,Baggaley, R. F.,Gyapong, J. O.,Njenga, S. M.,Nikolay, B.,Davies, E.,Rebollo, M. P.,Pullan, R. L.,Bockarie, M. J.,Hollingsworth, T. D.,Gambhir, M.,Brooker, S. J.	Modelling the distribution and transmission intensity of lymphatic filariasis in sub-Saharan Africa prior to scaling up interventions: integrated use of geostatistical and mathematical modelling	2015	English	Yes	Predictive	Article																Other, please specify	Lymphatic filariasis			No			Africa (incl. India Ocean Islands)												Multi-country	NA						NA
5879	Irvine, M. A.,Reimer, L. J.,Njenga, S. M.,Gunawardena, S.,Kelly-Hope, L.,Bockarie, M.,Hollingsworth, T. D.	Modelling strategies to break transmission of lymphatic filariasis - aggregation, adherence and vector competence greatly alter elimination	2015	English	Yes	Predictive	Article																Other, please specify	lymphatic filariasis			No			Africa (incl. India Ocean Islands)			Asia (incl. Middle East, Turkey, Japan)									Local	NA						NA
5948	Subramanian, A.,Singh, V.,Sarkar, R. R.	Understanding Visceral Leishmaniasis Disease Transmission and its Control-A Study Based on Mathematical Modeling	2015	English	Yes	Predictive	Article									Leishmaniasis											No										Not reported/specified					Local	NA						NA
6074	Hanafi-Bojd, A. A.,Yaghoobi-Ershadi, M. R.,Haghdoost, A. A.,Akhavan, A. A.,Rassi, Y.,Karimi, A.,Charrahy, Z.	Modeling the Distribution of Cutaneous Leishmaniasis Vectors (Psychodidae: Phlebotominae) in Iran: A Potential Transmission in Disease Prone Areas	2015	English	Yes	Predictive	Article																			Not applicable (eg. the model was on the vector)	No						Asia (incl. Middle East, Turkey, Japan)									Country	NA						NA
6183	Polwiang, S.	The Estimation of Imported Dengue Virus From Thailand	2015	English	Yes	Importation	Article		Dengue fever																		No	North America			Europe (except Russia)	Russia	Asia (incl. Middle East, Turkey, Japan)	Australasia and New Zealand				Canada	Northern USA	Southern USA		Multi-country	NA			Human
6207	Proestos, Y.,Christophides, G. K.,Erguler, K.,Tanarhte, M.,Waldock, J.,Lelieveld, J.	Present and future projections of habitat suitability of the Asian tiger mosquito, a vector of viral pathogens, from global climate simulation	2015	English	Yes	Predictive	Article																			Not applicable (eg. the model was on the vector)	Yes									Global						Global	Interval	2000-2009 (current), 2045-2054 (future predictions)					NA
6241	Ndii, M. Z.,Hickson, R. I.,Allingham, D.,Mercer, G. N.	Modelling the transmission dynamics of dengue in the presence of Wolbachia	2015	English	Yes	Predictive	Article		Dengue fever																		No							Australasia and New Zealand								Local	NA						NA
6243	Pandey, A.,Medlock, J.	The introduction of dengue vaccine may temporarily cause large spikes in prevalence	2015	English	Yes	Predictive	Article		Dengue fever																		No										Not reported/specified					Local	NA						NA
6548	Gardner, L. M.,Sarkar, S.	Risk of Dengue Spread from the Philippines Through International Air Travel	2015	English	Yes	Importation	Article		Dengue fever																		No						Asia (incl. Middle East, Turkey, Japan)			Global						Global	NA			Human
6575	Hincapie-Palacio, D.,Ospina, J.	Mathematical Modeling of Chikungunya Fever Control	2015	English	Yes	Predictive	Article	Chikungunya																			No										Not reported/specified					Unspecified	NA						NA
6600	Abdullahi, M. B.,Abu Hasan, Y.,Abdullah, F. A.	Optimal Strategy for Controlling the Spread of Plasmodium Knowlesi Malaria: Treatment and Culling	2015	English	Yes	Predictive	Conference						Malaria														No										Not reported/specified					Local	NA						NA
6603	Manore, C. A.,Hickmann, K. S.,Hyman, J. M.,Foppa, I. M.,Davis, J. K.,Wesson, D. M.,Mores, C. N.	A network-patch methodology for adapting agent-based models for directly transmitted disease to mosquito-borne disease	2015	English	Yes	Predictive	Article																		Not specified		No										Not reported/specified					Local	NA						NA
6608	Supriatna, A. K.,Anggriani, N.	The Effect of Recruitment Rate and Other Demographic Parameters on the Transmission of Dengue Disease	2015	English	Yes	Predictive	Conference		Dengue fever																		No										Not reported/specified					Unspecified	NA						NA
6609	Yaacob, Y.,Yeak, S. H.,Lim, R. S.,Soewono, E.	A Delay Differential Equation Model for Dengue Transmission with Regular Visits to a Mosquito Breeding Site	2015	English	Yes	Predictive	Conference		Dengue fever																		No										Not reported/specified					Local	NA						NA
6718	Talla, C.,Diallo, D.,Dia, I.,Ba, Y.,Ndione, J. A.,Sall, A. A.,Morse, A.,Diop, A.,Diallo, M.	Statistical Modeling of the Abundance of Vectors of West African Rift Valley Fever in Barkedji, Senegal	2014	English	Yes	Predictive	Article																			Not applicable (eg. the model was on the vector)	No			Africa (incl. India Ocean Islands)												Local	NA						NA
6724	Elsheikh, Smas,Patidar, K. C.,Ouifki, R.	Analysis of a malaria model with a distributed delay	2014	English	Yes	Predictive	Article						Malaria														No										Not reported/specified					Local	NA						NA
6876	Manore, C. A.,Hickmann, K. S.,Xu, S.,Wearing, H. J.,Hyman, J. M.	Comparing dengue and chikungunya emergence and endemic transmission in A. aegypti and A. albopictus	2014	English	Yes	Predictive	Article	Chikungunya	Dengue fever																		No										Not reported/specified					Unspecified	NA						NA
6939	Karl, S.,Halder, N.,Kelso, J. K.,Ritchie, S. A.,Milne, G. J.	A spatial simulation model for dengue virus infection in urban areas	2014	English	Yes	Predictive	Article		Dengue fever																		No							Australasia and New Zealand								Local	NA						NA
6963	Simon, J. A.,Marrotte, R. R.,Desrosiers, N.,Fiset, J.,Gaitan, J.,Gonzalez, A.,Koffi, J. K.,Lapointe, F. J.,Leighton, P. A.,Lindsay, L. R.,Logan, T.,Milord, F.,Ogden, N. H.,Rogic, A.,Roy-Dufresne, E.,Suter, D.,Tessier, N.,Millien, V.	Climate change and habitat fragmentation drive the occurrence of Borrelia burgdorferi, the agent of Lyme disease, at the northeastern limit of its distribution	2014	English	Yes	Predictive	Article											Lyme disease									Yes	North America										Canada				Regional	Discrete	1961-2005 (current), 2050 (future)					NA
6979	Harrigan, R. J.,Thomassen, H. A.,Buermann, W.,Smith, T. B.	A continental risk assessment of West Nile virus under climate change	2014	English	Yes	Predictive	Article								West Nile fever												Yes	North America											Northern USA	Southern USA		Country	Discrete	2012 (current), 2050 and 2080 (future predictions)					NA
7064	Ng, V.,Dear, K.,Harley, D.,McMichael, A.	Analysis and Prediction of Ross River Virus Transmission in New South Wales, Australia	2014	English	Yes	Predictive	Article																Other, please specify	Ross River Virus			No							Australasia and New Zealand								Regional	NA						NA
7073	Hill, M. P.,Axford, J. K.,Hoffmann, A. A.	Predicting the spread of Aedes albopictus in Australia under current and future climates: Multiple approaches and datasets to incorporate potential evolutionary divergence	2014	English	Yes	Predictive	Article																			Not applicable (eg. the model was on the vector)	Yes	North America					Asia (incl. Middle East, Turkey, Japan)	Australasia and New Zealand				Canada	Northern USA	Southern USA	Mexico	Country	Discrete	Current not listed, 2030, 2050 (future)					NA
7093	Valiakos, G.,Papaspyropoulos, K.,Giannakopoulos, A.,Birtsas, P.,Tsiodras, S.,Hutchings, M. R.,Spyrou, V.,Pervanidou, D.,Athanasiou, L. V.,Papadopoulos, N.,Tsokana, C.,Baka, A.,Manolakou, K.,Chatzopoulos, D.,Artois, M.,Yon, L.,Hannant, D.,Petrovska, L.,Hadjichristodoulou, C.,Billinis, C.	Use of Wild Bird Surveillance, Human Case Data and GIS Spatial Analysis for Predicting Spatial Distributions of West Nile Virus in Greece	2014	English	Yes	Predictive	Article								West Nile fever												No				Europe (except Russia)											Country	NA						NA
7202	Thomas, S. M.,Tjaden, N. B.,van den Bos, S.,Beierkuhnlein, C.	Implementing Cargo Movement into Climate Based Risk Assessment of Vector-Borne Diseases	2014	English	Yes	Both	Article																			Not applicable (eg. the model was on the vector)	Yes				Europe (except Russia)	Russia				Global						Multi-country	Interval	current climate (dates not listed), 2011–2040, 2041–2070, and 2071–2100 (future)	Vector
7452	McMahon, B. H.,Manore, C. A.,Hyman, J. M.,LaBute, M. X.,Fair, J. M.	Coupling Vector-host Dynamics with Weather Geography and Mitigation Measures to Model Rift Valley Fever in Africa	2014	English	Yes	Predictive	Article			Rift Valley fever																	No			Africa (incl. India Ocean Islands)												Regional	NA						NA
7612	Roy-Dufresne, E.,Logan, T.,Simon, J. A.,Chmura, G. L.,Millien, V.	Poleward Expansion of the White-Footed Mouse (Peromyscus leucopus) under Climate Change: Implications for the Spread of Lyme Disease	2013	English	Yes	Predictive	Article																			Not applicable (eg. the model was on the vector)	Yes	North America										Canada				Regional	Discrete	1961-2005 (current), 2050 (future)					NA
7645	Tran, A.,Ippoliti, C.,Balenghien, T.,Conte, A.,Gely, M.,Calistri, P.,Goffredo, M.,Baldet, T.,Chevalier, V.	A Geographical Information System-Based Multicriteria Evaluation to Map Areas at Risk for Rift Valley Fever Vector-Borne Transmission in Italy	2013	English	Yes	Predictive	Article			Rift Valley fever																	No				Europe (except Russia)											Country	NA						NA
7669	Chao, D. L.,Longini, I. M.,Halloran, M. E.	The Effects of Vector Movement and Distribution in a Mathematical Model of Dengue Transmission	2013	English	Yes	Predictive	Article		Dengue fever																		No						Asia (incl. Middle East, Turkey, Japan)									Local	NA						NA
7698	Ermert, V.,Fink, A. H.,Paeth, H.	The potential effects of climate change on malaria transmission in Africa using bias-corrected regionalised climate projections and a simple malaria seasonality model	2013	English	Yes	Predictive	Article						Malaria														Yes			Africa (incl. India Ocean Islands)												Multi-country	Interval	1960-2000 (current), 2001-2050 (future)					NA
7782	Slater, H.,Michael, E.	Mapping, Bayesian Geostatistical Analysis and Spatial Prediction of Lymphatic Filariasis Prevalence in Africa	2013	English	Yes	Predictive	Article																Other, please specify	Lymphatic filariasis			Yes			Africa (incl. India Ocean Islands)												Multi-country	Discrete	1950-2000 (current), 2050 (future)					NA
7938	Xue, L.,Cohnstaedt, L. W.,Scott, H. M.,Scoglio, C.	A Hierarchical Network Approach for Modeling Rift Valley Fever Epidemics with Applications in North America	2013	English	Yes	Both	Article			Rift Valley fever																	No	North America												Southern USA		Regional	NA		Vector		Reservoir
7983	Rochlin, I.,Ninivaggi, D. V.,Hutchinson, M. L.,Farajollahi, A.	Climate Change and Range Expansion of the Asian Tiger Mosquito (Aedes albopictus) in Northeastern USA: Implications for Public Health Practitioners	2013	English	Yes	Predictive	Article																			Not applicable (eg. the model was on the vector)	Yes	North America											Northern USA			Regional	Interval	1950-2000 (current), 2020s (2010–2039), 2050s (2040– 2069), and 2080s (2070–2099) (future)					NA
8308	Coudeville, L.,Garnett, G. P.	Transmission Dynamics of the Four Dengue Serotypes in Southern Vietnam and the Potential Impact of Vaccination	2012	English	Yes	Predictive	Article		Dengue fever																		No						Asia (incl. Middle East, Turkey, Japan)									Regional	NA						NA
8314	Barrios, J. M.,Verstraeten, W. W.,Maes, P.,Aerts, J. M.,Farifteh, J.,Coppin, P.	Using the Gravity Model to Estimate the Spatial Spread of Vector-Borne Diseases	2012	English	Yes	Predictive	Article											Lyme disease					Other, please specify	nephropathia epidemica			No				Europe (except Russia)											Country	NA						NA
8315	Kaga, T.,Ohta, S.	Ecophysiological and Climatological Effects on Distribution of Vector Species and Malaria Incidence in India	2012	English	Yes	Predictive	Article						Malaria														No						Asia (incl. Middle East, Turkey, Japan)									Country	NA						NA
8355	Ruiz-Moreno, D.,Vargas, I. S.,Olson, K. E.,Harrington, L. C.	Modeling Dynamic Introduction of Chikungunya Virus in the United States	2012	English	Yes	Both	Article	Chikungunya																			No	North America											Northern USA	Southern USA		Local	NA			Human
8454	Chen, C. C.,Epp, T.,Jenkins, E.,Waldner, C.,Curry, P. S.,Soos, C.	Predicting Weekly Variation of Culex tarsalis (Diptera: Culicidae) West Nile Virus Infection in a Newly Endemic Region, the Canadian Prairies	2012	English	Yes	Predictive	Article								West Nile fever												No	North America										Canada				Regional	NA						NA
8564	Kassem, H. A.,Siri, J.,Kamal, H. A.,Wilson, M. L.	Environmental factors underlying spatial patterns of sand flies (Diptera: Psychodidae) associated with leishmaniasis in southern Sinai, Egypt	2012	English	Yes	Predictive	Article																			Not applicable (eg. the model was on the vector)	No						Asia (incl. Middle East, Turkey, Japan)									Regional	NA						NA
8616	Agusto, F. B.,Marcus, N.,Okosun, K. O.	APPLICATION OF OPTIMAL CONTROL TO THE EPIDEMIOLOGY OF MALARIA	2012	English	Yes	Predictive	Article						Malaria														No										Not reported/specified					Unspecified	NA						NA
8621	Moore, S.,Shrestha, S.,Tomlinson, K. W.,Vuong, H.	Predicting the effect of climate change on African trypanosomiasis: integrating epidemiology with parasite and vector biology	2012	English	Yes	Predictive	Article													Sleeping sickness/African trypanosomiasis							Yes			Africa (incl. India Ocean Islands)												Multi-country	Interval	1950-2000, 2046-2065, 2080-2099 (future) (pg. 7)					NA
8636	Konrad, S. K.,Miller, S. N.	A temperature-limited assessment of the risk of Rift Valley fever transmission and establishment in the continental United States of America	2012	English	Yes	Both	Article			Rift Valley fever																	No	North America											Northern USA	Southern USA		Country	NA		Vector	Human
8637	Khormi, H. M.,Kumar, L.	Assessing the risk for dengue fever based on socioeconomic and environmental variables in a geographical information system environment	2012	English	Yes	Predictive	Article		Dengue fever																		No						Asia (incl. Middle East, Turkey, Japan)									Regional	NA						NA
8646	Olgen, M. K.,Ozbel, Y.,Balcioglu, I. C.,Demir, S.,Simsek, F.,Toz, S. O.,Ertabaklar, H.,Alkan, M. Z.	A New Approach for Determining the Spatial Risk Levels for Visceral and Cutaneous Leishmaniasis related with the Distribution of Vector Species in Western Part of Turkey using Geographical Information Systems and Remote Sensing	2012	English	Yes	Predictive	Article									Leishmaniasis											No						Asia (incl. Middle East, Turkey, Japan)									Regional	NA						NA
8654	Amek, N.,Bayoh, N.,Hamel, M.,Lindblade, K. A.,Gimnig, J. E.,Odhiambo, F.,Laserson, K. F.,Slutsker, L.,Smith, T.,Vounatsou, P.	Spatial and temporal dynamics of malaria transmission in rural Western Kenya	2012	English	Yes	Predictive	Article						Malaria														No			Africa (incl. India Ocean Islands)												Regional	NA						NA
8683	Leighton, P. A.,Koffi, J. K.,Pelcat, Y.,Lindsay, L. R.,Ogden, N. H.	Predicting the speed of tick invasion: an empirical model of range expansion for the Lyme disease vector Ixodes scapularis in Canada	2012	English	Yes	Both	Article																			Not applicable (eg. the model was on the vector)	No	North America										Canada				Regional	Interval	1990-2008 (current), 2009-2025 (future) (figure 4)	Vector		Reservoir
8699	Hongoh, V.,Berrang-Ford, L.,Scott, M. E.,Lindsay, L. R.	Expanding geographical distribution of the mosquito, Culex pipiens, in Canada under climate change	2012	English	Yes	Predictive	Article																			Not applicable (eg. the model was on the vector)	Yes	North America										Canada				Regional	Interval	2000-2007 (current), 2011-2040, 2041-2070, 2071-2100 (future)					NA
8713	Simpson, J. E.,Hurtado, P. J.,Medlock, J.,Molaei, G.,Andreadis, T. G.,Galvani, A. P.,Diuk-Wasser, M. A.	Vector host-feeding preferences drive transmission of multi-host pathogens: West Nile virus as a model system	2012	English	Yes	Predictive	Article								West Nile fever												No	North America											Northern USA			Local	NA						NA
8726	MacMillan, K.,Monaghan, A. J.,Apangu, T.,Griffith, K. S.,Mead, P. S.,Acayo, S.,Acidri, R.,Moore, S. M.,Mpanga, J. T.,Enscore, R. E.,Gage, K. L.,Eisen, R. J.	Climate Predictors of the Spatial Distribution of Human Plague Cases in the West Nile Region of Uganda	2012	English	Yes	Predictive	Article														Plague						No			Africa (incl. India Ocean Islands)												Regional	NA						NA
8748	Slater, H.,Michael, E.	Predicting the Current and Future Potential Distributions of Lymphatic Filariasis in Africa Using Maximum Entropy Ecological Niche Modelling	2012	English	Yes	Predictive	Article																Other, please specify	lymphatic filariasis			Yes			Africa (incl. India Ocean Islands)												Multi-country	Discrete	1950-2000 (current), 2050 (future)					NA
8771	Johansson, M. A.,Arana-Vizcarrondo, N.,Biggerstaff, B. J.,Gallagher, N.,Marano, N.,Staples, J. E.	Assessing the Risk of International Spread of Yellow Fever Virus: A Mathematical Analysis of an Urban Outbreak in Asuncion, 2008	2012	English	Yes	Both	Article				Yellow fever																No			Africa (incl. India Ocean Islands)						Global						Global	NA			Human
8892	Messina, J. P.,Moore, N. J.,DeVisser, M. H.,McCord, P. F.,Walker, E. D.	Climate Change and Risk Projection: Dynamic Spatial Models of Tsetse and African Trypanosomiasis in Kenya	2012	English	Yes	Predictive	Article																			Not applicable (eg. the model was on the vector)	Yes			Africa (incl. India Ocean Islands)												Country	Interval	2000-2009 (current), 2050-2059 (future)					NA
8993	Bisanzio, D.,Giacobini, M.,Bertolotti, L.,Mosca, A.,Balbo, L.,Kitron, U.,Vazquez-Prokopec, G. M.	Spatio-temporal patterns of distribution of West Nile virus vectors in eastern Piedmont Region, Italy	2011	English	Yes	Predictive	Article																			Not applicable (eg. the model was on the vector)	No				Europe (except Russia)											Regional	NA						NA
9043	Jones, E. O.,Webb, S. D.,Ruiz-Fons, F. J.,Albon, S.,Gilbert, L.	The effect of landscape heterogeneity and host movement on a tick-borne pathogen	2011	English	Yes	Predictive	Article																Other, please specify	louping-ill virus			No										Not reported/specified					Local	NA						NA
9048	Fischer, D.,Moeller, P.,Thomas, S. M.,Naucke, T. J.,Beierkuhnlein, C.	Combining Climatic Projections and Dispersal Ability: A Method for Estimating the Responses of Sandfly Vector Species to Climate Change	2011	English	Yes	Predictive	Article																			Not applicable (eg. the model was on the vector)	Yes				Europe (except Russia)											Multi-country	Interval	current not listed, 2011–2040, 2041–2070 and 2071–2100 (future)					NA
9064	Gonzalez, C.,Rebollar-Tellez, E. A.,Ibanez-Bernal, S.,Becker-Fauser, I.,Martinez-Meyer, E.,Peterson, A. T.,Sanchez-Cordero, V.	Current Knowledge of Leishmania Vectors in Mexico: How Geographic Distributions of Species Relate to Transmission Areas	2011	English	Yes	Predictive	Article																			Not applicable (eg. the model was on the vector)	No	North America													Mexico	Country	NA						NA
9095	Oki, M.,Sunahara, T.,Hashizume, M.,Yamamoto, T.	Optimal Timing of Insecticide Fogging to Minimize Dengue Cases: Modeling Dengue Transmission among Various Seasonalities and Transmission Intensities	2011	English	Yes	Predictive	Article		Dengue fever																		No										Not reported/specified					Unspecified	NA						NA
9158	Neteler, M.,Roiz, D.,Rocchini, D.,Castellani, C.,Rizzoli, A.	Terra and Aqua satellites track tiger mosquito invasion: modelling the potential distribution of Aedes albopictus in north-eastern Italy	2011	English	Yes	Predictive	Article																			Not applicable (eg. the model was on the vector)	No				Europe (except Russia)											Regional	NA						NA
9178	Otero, M.,Barmak, D. H.,Dorso, C. O.,Solari, H. G.,Natiello, M. A.	Modeling dengue outbreaks	2011	English	Yes	Both	Article		Dengue fever																		No		Central America/South America/Caribbean													Local	NA			Human
9197	Buhnerkempe, M. G.,Eisen, R. J.,Goodell, B.,Gage, K. L.,Antolin, M. F.,Webb, C. T.	Transmission Shifts Underlie Variability in Population Responses to Yersinia pestis Infection	2011	English	Yes	Predictive	Article														Plague						No										Not reported/specified					Unspecified	NA						NA
9325	Yu, H. L.,Yang, S. J.,Yen, H. J.,Christakos, G.	A spatio-temporal climate-based model of early dengue fever warning in southern Taiwan	2011	English	Yes	Predictive	Article		Dengue fever																		Yes						Asia (incl. Middle East, Turkey, Japan)									Regional	NA						NA
9329	Roiz, D.,Neteler, M.,Castellani, C.,Arnoldi, D.,Rizzoli, A.	Climatic Factors Driving Invasion of the Tiger Mosquito (Aedes albopictus) into New Areas of Trentino, Northern Italy	2011	English	Yes	Predictive	Article																			Not applicable (eg. the model was on the vector)	Yes				Europe (except Russia)											Regional	Interval	2001-2009 (current), 2040-2050 (future)					NA
9358	Lv, S.,Zhang, Y.,Steinmann, P.,Yang, G. J.,Yang, K.,Zhou, X. N.,Utzinger, J.	The emergence of angiostrongyliasis in the People's Republic of China: the interplay between invasive snails, climate change and transmission dynamics	2011	English	Yes	Predictive	Article																Other, please specify	Angiostrongylus cantonensis			Yes						Asia (incl. Middle East, Turkey, Japan)									Regional	Interval	1961–1990 (current/baseline), 2020s (2021–2030) and 2030s (2031–2040) (future)					NA
9363	Genchi, C.,Mortarino, M.,Rinaldi, L.,Cringoli, G.,Traldi, G.,Genchi, M.	Changing climate and changing vector-borne disease distribution: The example of Dirofilaria in Europe	2011	English	Yes	Predictive	Article																Other, please specify	Dirofilaria			No				Europe (except Russia)											Multi-country	NA						NA
9384	Brown, H. E.,Yates, K. F.,Dietrich, G.,MacMillan, K.,Graham, C. B.,Reese, S. M.,Helterbrand, W. S.,Nicholson, W. L.,Blount, K.,Mead, P. S.,Patrick, S. L.,Eisen, R. J.	An Acarologic Survey and Amblyomma americanum Distribution Map with Implications for Tularemia Risk in Missouri	2011	English	Yes	Predictive	Article																			Not applicable (eg. the model was on the vector)	No	North America											Northern USA			Regional	NA						NA
9387	Maidana, N. A.,Yang, H. M.	Dynamic of West Nile Virus transmission considering several coexisting avian populations	2011	English	Yes	Predictive	Article								West Nile fever												No	North America											Northern USA	Southern USA		Unspecified	NA						NA
9602	Fischer, D.,Thomas, S. M.,Beierkuhnlein, C.	Modelling climatic suitability and dispersal for disease vectors: the example of a phlebotomine sandfly in Europe	2011	English	Yes	Predictive	Conference																			Not applicable (eg. the model was on the vector)	Yes				Europe (except Russia)											Regional	Interval	current not stated, 2011-2040 (future)					NA
9614	Martcheva, M.,Hoppensteadt, F.	INDIA'S APPROACH TO ELIMINATING PLASMODIUM FALCIPARUM MALARIA: A MODELING PERSPECTIVE	2010	English	Yes	Predictive	Article						Malaria														No						Asia (incl. Middle East, Turkey, Japan)									Country	NA						NA
9636	Wardrop, N. A.,Atkinson, P. M.,Gething, P. W.,Fevre, E. M.,Picozzi, K.,Kakembo, A. S. L.,Welburn, S. C.	Bayesian Geostatistical Analysis and Prediction of Rhodesian Human African Trypanosomiasis	2010	English	Yes	Both	Article													Sleeping sickness/African trypanosomiasis							No			Africa (incl. India Ocean Islands)												Regional	NA				Reservoir
9774	Hoch, T.,Monnet, Y.,Agoulon, A.	Influence of host migration between woodland and pasture on the population dynamics of the tick Ixodes ricinus: A modelling approach	2010	English	Yes	Predictive	Article																			Not applicable (eg. the model was on the vector)	No				Europe (except Russia)											Regional	NA						NA
9840	Parham, P. E.,Michael, E.	Modeling the Effects of Weather and Climate Change on Malaria Transmission	2010	English	Yes	Predictive	Article						Malaria														Yes			Africa (incl. India Ocean Islands)												Country	Discrete	current not specified, 2080 (future)					NA
9914	Barbazan, P.,Guiserix, M.,Boonyuan, W.,Tuntaprasart, W.,Pontier, D.,Gonzalez, J. P.	Modelling the effect of temperature on transmission of dengue	2010	English	Yes	Predictive	Article		Dengue fever																		No										Not reported/specified					Unspecified	NA						NA
9951	Newth, D.,Gunasekera, D.,Iop	Climate change and the effects of dengue upon Australia: An analysis of health impacts and costs	2010	English	Yes	Predictive	Article		Dengue fever																		Yes							Australasia and New Zealand								Country	Discrete	current not specified, 2030(future)					NA
10022	Medley, K. A.	Niche shifts during the global invasion of the Asian tiger mosquito, Aedes albopictus Skuse (Culicidae), revealed by reciprocal distribution models	2010	English	Yes	Both	Article																			Not applicable (eg. the model was on the vector)	No									Global						Global	NA		Vector
10045	Garba, S. M.,Gumel, A. B.	Effect of cross-immunity on the transmission dynamics of two strains of dengue	2010	English	Yes	Predictive	Article		Dengue fever																		No										Not reported/specified					Unspecified	NA						NA
10067	Gaff, H.,Schaefer, E.	Metapopulation Models in Tick-Borne Disease Transmission Modelling	2010	English	Yes	Predictive	Other grey lit																Other, please specify	Human monocytic ehrlichiosis			No										Not reported/specified					Local	NA						NA
10069	Parham, P. E.,Michael, E.	Modelling Climate Change and Malaria Transmission	2010	English	Yes	Predictive	Other grey lit						Malaria														Yes			Africa (incl. India Ocean Islands)												Country	Discrete	not specified current or future (use future emissions scenario, figure 6)					NA
10112	Maidana, N. A.,Yang, H. M.	Spatial spreading of West Nile Virus described by traveling waves	2009	English	Yes	Both	Article								West Nile fever												No	North America											Northern USA	Southern USA		Country	NA				Reservoir
10235	Altobelli, A.,Boemo, B.,Mignozzi, K.,Bandi, M.,Floris, R.,Menardt, G.,Cinco, M.	Spatial Lyme borreliosis risk assessment in north-eastern Italy	2008	English	Yes	Predictive	Article											Lyme disease									No				Europe (except Russia)											Regional	NA						NA
10280	Maidana, N. A.,Yang, H. M.	ASSESSING THE SPATIAL PROPAGATION OF WEST NILE VIRUS	2008	English	Yes	Both	Other grey lit								West Nile fever												No	North America											Northern USA	Southern USA		Country	NA				Reservoir
10456	Ferreira, C. P.,Pulino, P.,Yang, H. M.,Takahashi, L. T.	Controlling dispersal dynamics of Aedes aegypti	2006	English	Yes	Predictive	Article																			Not applicable (eg. the model was on the vector)	No		Central America/South America/Caribbean													Unspecified	NA						NA
10767	Rateb, F.,Merelo, J. J.,Arenas, M. G.,Pavard, B.,Bellamine-BenSaoud, N.	The impact of education on healthcare: A malaria agent-based simulation	2003	English	Yes	Predictive	Other grey lit						Malaria														No		Central America/South America/Caribbean													Country	NA						NA
10835	Sabatier, P.,Dubois, M. A.,Lancelot, R.,Hendrickx, P.,Lacaux, J. P.	Space surveillance of epidemics: Case of the Rift Valley fever	2002	English	Yes	Predictive	Other grey lit			Rift Valley fever																	No			Africa (incl. India Ocean Islands)												Multi-country	NA						NA
18414	Gholamrezaei, M.,Mohebali, M.,Hanafi-Bojd, A. A.,Sedaghat, M. M.,Shirzadi, M. R.	Ecological Niche Modeling of main reservoir hosts of zoonotic cutaneous leishmaniasis in Iran	2016	English	Yes	Predictive	Article																			Not applicable (eg. the model was on the vector)	No						Asia (incl. Middle East, Turkey, Japan)									Country	NA						NA
18443	Gao, D.,Cosner, C.,Cantrell, R. S.,Beier, J. C.,Ruan, S.	Modeling the spatial spread of Rift Valley fever in Egypt	2013	English	Yes	Both	Article			Rift Valley fever																	No			Africa (incl. India Ocean Islands)			Asia (incl. Middle East, Turkey, Japan)									Multi-country	NA				Reservoir
18467	Wangdi, K.,Singhasivanon, P.,Silawan, T.,Lawpoolsri, S.,White, N. J.,Kaewkungwal, J.	Development of temporal modelling for forecasting and prediction of malaria infections using time-series and ARIMAX analyses: a case study in endemic districts of Bhutan	2010	English	Yes	Predictive	Article						Malaria														No						Asia (incl. Middle East, Turkey, Japan)									Regional	NA						NA
18472	Bogoch, II,Brady, O. J.,Kraemer, M. U.,German, M.,Creatore, M. I.,Brent, S.,Watts, A. G.,Hay, S. I.,Kulkarni, M. A.,Brownstein, J. S.,Khan, K.	Potential for Zika virus introduction and transmission in resource-limited countries in Africa and the Asia-Pacific region: a modelling study	2016	English	Yes	Both	Article					Zika															No		Central America/South America/Caribbean	Africa (incl. India Ocean Islands)			Asia (incl. Middle East, Turkey, Japan)	Australasia and New Zealand	Oceania (incl. Fiji, Micronesia, Polynesia and other Pacific island countries)							Multi-country	NA			Human
18487	Ogden, N. H.,Maarouf, A.,Barker, I. K.,Bigras-Poulin, M.,Lindsay, L. R.,Morshed, M. G.,O'Callaghan C, J.,Ramay, F.,Waltner-Toews, D.,Charron, D. F.	Climate change and the potential for range expansion of the Lyme disease vector Ixodes scapularis in Canada	2006	English	Yes	Predictive	Article																			Not applicable (eg. the model was on the vector)	Yes	North America										Canada				Regional	Interval	1961-1990 (current), 2020s, 2050s, 20810s (future)					NA
18488	Brownstein, J. S.,Rosen, H.,Purdy, D.,Miller, J. R.,Merlino, M.,Mostashari, F.,Fish, D.	Spatial analysis of West Nile virus: rapid risk assessment of an introduced vector-borne zoonosis	2002	English	Yes	Predictive	Article								West Nile fever												No	North America											Northern USA			Local	NA						NA
18492	Ezanno, P.,Aubry-Kientz, M.,Arnoux, S.,Cailly, P.,L'Ambert, G.,Toty, C.,Balenghien, T.,Tran, A.	A generic weather-driven model to predict mosquito population dynamics applied to species of Anopheles, Culex and Aedes genera of southern France	2015	English	Yes	Predictive	Article																			Not applicable (eg. the model was on the vector)	No				Europe (except Russia)											Local	NA						NA
18520	Diuk-Wasser, M. A.,Brown, H. E.,Andreadis, T. G.,Fish, D.	Modeling the spatial distribution of mosquito vectors for West Nile virus in Connecticut, USA	2006	English	Yes	Predictive	Article																			Not applicable (eg. the model was on the vector)	No	North America											Northern USA			Regional	NA						NA
18551	Fabrizio, M. C.,Schweigmann, N. J.,Bartoloni, N. J.	Modelling American trypanosomiasis in an endemic zone: application to the initial spread of household infection in the Argentine Chaco	2014	English	Yes	Predictive	Article												Chagas disease/American trypanosomiasis								No		Central America/South America/Caribbean													Local	NA						NA
18575	Carolan, K.,Ebong, S. M.,Garchitorena, A.,Landier, J.,Sanhueza, D.,Texier, G.,Marsollier, L.,Gall, P. L.,Guegan, J. F.,Lo Seen, D.	Ecological niche modelling of Hemipteran insects in Cameroon; the paradox of a vector-borne transmission for Mycobacterium ulcerans, the causative agent of Buruli ulcer	2014	English	Yes	Predictive	Article																			Not applicable (eg. the model was on the vector)	No			Africa (incl. India Ocean Islands)												Regional	NA						NA
18590	Ochieng, A. O.,Nanyingi, M.,Kipruto, E.,Ondiba, I. M.,Amimo, F. A.,Oludhe, C.,Olago, D. O.,Nyamongo, I. K.,Estambale, B. B.	Ecological niche modelling of Rift Valley fever virus vectors in Baringo, Kenya	2016	English	Yes	Predictive	Article																			Not applicable (eg. the model was on the vector)	Yes			Africa (incl. India Ocean Islands)												Regional	Discrete	2000 (current), 2050 (future)					NA
18606	Escobar, L. E.,Qiao, H.,Peterson, A. T.	Forecasting Chikungunya spread in the Americas via data-driven empirical approaches	2016	English	Yes	Both	Article	Chikungunya																			No	North America	Central America/South America/Caribbean										Northern USA	Southern USA		Multi-country	NA			Human
18626	Springer, Y. P.,Jarnevich, C. S.,Barnett, D. T.,Monaghan, A. J.,Eisen, R. J.	Modeling the Present and Future Geographic Distribution of the Lone Star Tick, Amblyomma americanum (Ixodida: Ixodidae), in the Continental United States	2015	English	Yes	Predictive	Article																			Not applicable (eg. the model was on the vector)	Yes	North America											Northern USA	Southern USA		Country	Interval	1898-2012 (current), 2061 to 2080 (Future predictions)					NA
18653	Hall, R. J.,Brown, L. M.,Altizer, S.	Modeling vector-borne disease risk in migratory animals under climate change	2016	English	Yes	Predictive	Conference																		Not specified		Yes										Not reported/specified					Unspecified	NA						NA
18655	Tachiiri, K.,Klinkenberg, B.,Mak, S.,Kazmi, J.	Predicting outbreaks: a spatial risk assessment of West Nile virus in British Columbia	2006	English	Yes	Predictive	Article								West Nile fever												No	North America										Canada				Regional	NA						NA
18666	Hanafi-Bojd, A. A.,Rassi, Y.,Yaghoobi-Ershadi, M. R.,Haghdoost, A. A.,Akhavan, A. A.,Charrahy, Z.,Karimi, A.	Predicted Distribution of Visceral Leishmaniasis Vectors (Diptera: Psychodidae; Phlebotominae) in Iran: A Niche Model Study	2015	English	Yes	Predictive	Article																			Not applicable (eg. the model was on the vector)	No						Asia (incl. Middle East, Turkey, Japan)									Country	NA						NA
18675	Williams, H. W.,Cross, D. E.,Crump, H. L.,Drost, C. J.,Thomas, C. J.	Climate suitability for European ticks: assessing species distribution models against null models and projection under AR5 climate	2015	English	Yes	Predictive	Article																			Not applicable (eg. the model was on the vector)	Yes			Africa (incl. India Ocean Islands)	Europe (except Russia)											Multi-country	Discrete	1971-2010 (current), 2050, 2098 (future)					NA
18682	Morin, C. W.,Comrie, A. C.	Modeled response of the West Nile virus vector Culex quinquefasciatus to changing climate using the dynamic mosquito simulation model	2010	English	Yes	Predictive	Article																			Not applicable (eg. the model was on the vector)	Yes	North America												Southern USA		Regional	Interval	2001-2010 (current), 2041-2050 (future)					NA
18685	Li, S.,Gilbert, L.,Harrison, P. A.,Rounsevell, M. D.	Modelling the seasonality of Lyme disease risk and the potential impacts of a warming climate within the heterogeneous landscapes of Scotland	2016	English	Yes	Predictive	Article											Lyme disease									Yes				Europe (except Russia)											Country	NA						NA
18718	Benedict, M. Q.,Levine, R. S.,Hawley, W. A.,Lounibos, L. P.	Spread of the tiger: global risk of invasion by the mosquito Aedes albopictus	2007	English	Yes	Both	Article																			Not applicable (eg. the model was on the vector)	No									Global						Global	NA					Fomite
18765	Robert, M. A.,Christofferson, R. C.,Silva, N. J.,Vasquez, C.,Mores, C. N.,Wearing, H. J.	Modeling Mosquito-Borne Disease Spread in U.S. Urbanized Areas: The Case of Dengue in Miami	2016	English	Yes	Both	Article		Dengue fever																		No	North America												Southern USA		Regional	NA			Human
18768	Boeckmann, M.,Joyner, T. A.	Old health risks in new places? An ecological niche model for I. ricinus tick distribution in Europe under a changing climate	2014	English	Yes	Predictive	Article																			Not applicable (eg. the model was on the vector)	Yes				Europe (except Russia)											Multi-country	Interval	1999-2010 (current), 2040-2060 (future)					NA
18775	Griffin, J. T.,Bhatt, S.,Sinka, M. E.,Gething, P. W.,Lynch, M.,Patouillard, E.,Shutes, E.,Newman, R. D.,Alonso, P.,Cibulskis, R. E.,Ghani, A. C.	Potential for reduction of burden and local elimination of malaria by reducing Plasmodium falciparum malaria transmission: a mathematical modelling study	2016	English	Yes	Predictive	Article						Malaria														No		Central America/South America/Caribbean	Africa (incl. India Ocean Islands)			Asia (incl. Middle East, Turkey, Japan)		Oceania (incl. Fiji, Micronesia, Polynesia and other Pacific island countries)							Multi-country	Interval	2011-2013 (current), 2015-2030 (future)					NA
18781	Dhingra, R.,Jimenez, V.,Chang, H. H.,Gambhir, M.,Fu, J. S.,Liu, Y.,Remais, J. V.	Spatially-Explicit Simulation Modeling of Ecological Response to Climate Change: Methodological Considerations in Predicting Shifting Population Dynamics of Infectious Disease Vectors	2013	English	Yes	Predictive	Article																			Not applicable (eg. the model was on the vector)	Yes	North America											Northern USA	Southern USA		Regional	Interval	2001-2004 (current), 2057-2059 (future)					NA
18782	Khormi, H. M.,Kumar, L.	Climate change and the potential global distribution of Aedes aegypti: spatial modelling using GIS and CLIMEX	2014	English	Yes	Predictive	Article																			Not applicable (eg. the model was on the vector)	Yes									Global						Global	Discrete	1950-2000 (current), 2030, 2070 (future)					NA
18802	Foley, P.,Foley, J.	Modeling susceptible infective recovered dynamics and plague persistence in California rodent-flea communities	2010	English	Yes	Predictive	Article														Plague						No	North America												Southern USA		Local	NA						NA
18816	Pedersen, U. B.,Stendel, M.,Midzi, N.,Mduluza, T.,Soko, W.,Stensgaard, A. S.,Vennervald, B. J.,Mukaratirwa, S.,Kristensen, T. K.	Modelling climate change impact on the spatial distribution of fresh water snails hosting trematodes in Zimbabwe	2014	English	Yes	Predictive	Article																			Not applicable (eg. the model was on the vector)	Yes			Africa (incl. India Ocean Islands)												Country	Interval	: 1980-1999 (representative for present-day climate) and 2046-2065 and 2080- 2099 (representative for future climate (pg. 3)					NA
18824	Nieto, P.,Malone, J. B.,Bavia, M. E.	Ecological niche modeling for visceral leishmaniasis in the state of Bahia, Brazil, using genetic algorithm for rule-set prediction and growing degree day-water budget analysis	2006	English	Yes	Predictive	Article																			Not applicable (eg. the model was on the vector)	No		Central America/South America/Caribbean													Regional	NA						NA
18852	Lindsay, S. W.,Hole, D. G.,Hutchinson, R. A.,Richards, S. A.,Willis, S. G.	Assessing the future threat from vivax malaria in the United Kingdom using two markedly different modelling approaches	2010	English	Yes	Predictive	Article						Malaria														Yes				Europe (except Russia)											Multi-country	Discrete	1961-1990 (current), 2015, 2030 (future)					NA
18940	Kulkarni, M. A.,Desrochers, R. E.,Kerr, J. T.	High resolution niche models of malaria vectors in northern Tanzania: a new capacity to predict malaria risk?	2010	English	Yes	Predictive	Article						Malaria														No			Africa (incl. India Ocean Islands)												Regional	NA						NA
18945	Arsevska, E.,Hellal, J.,Mejri, S.,Hammami, S.,Marianneau, P.,Calavas, D.,Henaux, V.	Identifying Areas Suitable for the Occurrence of Rift Valley Fever in North Africa: Implications for Surveillance	2016	English	Yes	Predictive	Article			Rift Valley fever																	No			Africa (incl. India Ocean Islands)												Multi-country	NA						NA
18956	Eastin, M. D.,Delmelle, E.,Casas, I.,Wexler, J.,Self, C.	Intra- and interseasonal autoregressive prediction of dengue outbreaks using local weather and regional climate for a tropical environment in Colombia	2014	English	Yes	Predictive	Article		Dengue fever																		No		Central America/South America/Caribbean													Local	NA						NA
18967	Cordovez, J. M.,Rendon, L. M.,Gonzalez, C.,Guhl, F.	Using the basic reproduction number to assess the effects of climate change in the risk of Chagas disease transmission in Colombia	2014	English	Yes	Predictive	Article												Chagas disease/American trypanosomiasis								Yes		Central America/South America/Caribbean													Country	Discrete	present and 20 year forecast ( dates not listed)					NA
18979	Khatchikian, C.,Sangermano, F.,Kendell, D.,Livdahl, T.	Evaluation of species distribution model algorithms for fine-scale container-breeding mosquito risk prediction	2011	English	Yes	Predictive	Article																			Not applicable (eg. the model was on the vector)	No		Central America/South America/Caribbean													Country	NA						NA
18986	Wimberly, M. C.,Baer, A. D.,Yabsley, M. J.	Enhanced spatial models for predicting the geographic distributions of tick-borne pathogens	2008	English	Yes	Predictive	Article																Other, please specify	Ehrlichia chaffeensis, the causative agent of human monocytotropic ehrlichiosis, and Anaplasma phagocytophilum, the causative agent of human granulocytotropic anaplasmosis			No	North America											Northern USA	Southern USA		Regional	NA						NA
19012	Schrader, M.,Hauffe, T.,Zhang, Z.,Davis, G. M.,Jopp, F.,Remais, J. V.,Wilke, T.	Spatially explicit modeling of schistosomiasis risk in eastern China based on a synthesis of epidemiological, environmental and intermediate host genetic data	2013	English	Yes	Predictive	Article															Schistosomiasis					No						Asia (incl. Middle East, Turkey, Japan)									Regional	NA						NA
19024	Brady, O. J.,Golding, N.,Pigott, D. M.,Kraemer, M. U.,Messina, J. P.,Reiner, R. C., Jr.,Scott, T. W.,Smith, D. L.,Gething, P. W.,Hay, S. I.	Global temperature constraints on Aedes aegypti and Ae. albopictus persistence and competence for dengue virus transmission	2014	English	Yes	Predictive	Article		Dengue fever																		No									Global						Global	NA						NA
19048	Tonnang, H. E.,Kangalawe, R. Y.,Yanda, P. Z.	Predicting and mapping malaria under climate change scenarios: the potential redistribution of malaria vectors in Africa	2010	English	Yes	Predictive	Article																			Not applicable (eg. the model was on the vector)	Yes			Africa (incl. India Ocean Islands)												Multi-country	Discrete	future climate scenario years not specified					NA
19049	Moyes, C. L.,Shearer, F. M.,Huang, Z.,Wiebe, A.,Gibson, H. S.,Nijman, V.,Mohd-Azlan, J.,Brodie, J. F.,Malaivijitnond, S.,Linkie, M.,Samejima, H.,O'Brien, T. G.,Trainor, C. R.,Hamada, Y.,Giordano, A. J.,Kinnaird, M. F.,Elyazar, I. R.,Sinka, M. E.,Vythilingam, I.,Bangs, M. J.,Pigott, D. M.,Weiss, D. J.,Golding, N.,Hay, S. I.	Predicting the geographical distributions of the macaque hosts and mosquito vectors of Plasmodium knowlesi malaria in forested and non-forested areas	2016	English	Yes	Predictive	Article																			Not applicable (eg. the model was on the vector)	No						Asia (incl. Middle East, Turkey, Japan)									Multi-country	NA						NA
19061	Chalghaf, B.,Chlif, S.,Mayala, B.,Ghawar, W.,Bettaieb, J.,Harrabi, M.,Benie, G. B.,Michael, E.,Salah, A. B.	Ecological Niche Modeling for the Prediction of the Geographic Distribution of Cutaneous Leishmaniasis in Tunisia	2016	English	Yes	Predictive	Article									Leishmaniasis											No			Africa (incl. India Ocean Islands)												Country	NA						NA
19068	Chuang, T. W.,Wimberly, M. C.	Remote sensing of climatic anomalies and West Nile virus incidence in the northern Great Plains of the United States	2012	English	Yes	Predictive	Article								West Nile fever												No	North America											Northern USA			Regional	NA						NA
19069	Porretta, D.,Mastrantonio, V.,Amendolia, S.,Gaiarsa, S.,Epis, S.,Genchi, C.,Bandi, C.,Otranto, D.,Urbanelli, S.	Effects of global changes on the climatic niche of the tick Ixodes ricinus inferred by species distribution modelling	2013	English	Yes	Predictive	Article																			Not applicable (eg. the model was on the vector)	Yes				Europe (except Russia)	Russia	Asia (incl. Middle East, Turkey, Japan)									Multi-country	Discrete	current years for environmental variables not listed, 2050, 2080 (future)					NA
19086	Manore, C. A.,Davis, J.,Christofferson, R. C.,Wesson, D.,Hyman, J. M.,Mores, C. N.	Towards an early warning system for forecasting human west nile virus incidence	2014	English	Yes	Predictive	Article								West Nile fever												No	North America											Northern USA	Southern USA		Country	NA						NA
19113	Hahn, M. B.,Jarnevich, C. S.,Monaghan, A. J.,Eisen, R. J.	Modeling the Geographic Distribution of Ixodes scapularis and Ixodes pacificus (Acari: Ixodidae) in the Contiguous United States	2016	English	Yes	Predictive	Article																			Not applicable (eg. the model was on the vector)	No	North America											Northern USA	Southern USA		Regional	NA						NA
19163	Gong, H.,DeGaetano, A. T.,Harrington, L. C.	Climate-based models for West Nile Culex mosquito vectors in the Northeastern US	2011	English	Yes	Predictive	Article																			Not applicable (eg. the model was on the vector)	No	North America											Northern USA			Regional	NA						NA
19177	Williams, C. R.,Gill, B. S.,Mincham, G.,Mohd Zaki, A. H.,Abdullah, N.,Mahiyuddin, W. R.,Ahmad, R.,Shahar, M. K.,Harley, D.,Viennet, E.,Azil, A.,Kamaluddin, A.	Testing the impact of virus importation rates and future climate change on dengue activity in Malaysia using a mechanistic entomology and disease model	2015	English	Yes	Both	Article		Dengue fever																		Yes						Asia (incl. Middle East, Turkey, Japan)									Local	NA			Human
19180	Tompkins, D. M.,Slaney, D.	Exploring the potential for Ross River virus emergence in New Zealand	2014	English	Yes	Both	Article																Other, please specify	Ross River virus			No							Australasia and New Zealand								Country	NA			Human
19241	Holy, M.,Schmidt, G.,Schroder, W.	Potential malaria outbreak in Germany due to climate warming: risk modelling based on temperature measurements and regional climate models	2011	English	Yes	Predictive	Article						Malaria														Yes				Europe (except Russia)											Country	Interval	1961-1990, 1991-2007 (current), 1991–2020, 2021–2050, 2051–2080 (future)					NA
19250	Fatima, S. H.,Atif, S.,Rasheed, S. B.,Zaidi, F.,Hussain, E.	Species Distribution Modelling of Aedes aegypti in two dengue-endemic regions of Pakistan	2016	English	Yes	Predictive	Article																			Not applicable (eg. the model was on the vector)	No						Asia (incl. Middle East, Turkey, Japan)									Regional	NA						NA
19272	Qviller, L.,Viljugrein, H.,Loe, L. E.,Meisingset, E. L.,Mysterud, A.	The influence of red deer space use on the distribution of Ixodes ricinus ticks in the landscape	2016	English	Yes	Predictive	Article																			Not applicable (eg. the model was on the vector)	No				Europe (except Russia)											Regional	NA						NA
19274	Gomez-Elipe, A.,Otero, A.,van Herp, M.,Aguirre-Jaime, A.	Forecasting malaria incidence based on monthly case reports and environmental factors in Karuzi, Burundi, 1997-2003	2007	English	Yes	Predictive	Article						Malaria														No			Africa (incl. India Ocean Islands)												Regional	NA						NA
19300	Nikolov, M.,Bever, C. A.,Upfill-Brown, A.,Hamainza, B.,Miller, J. M.,Eckhoff, P. A.,Wenger, E. A.,Gerardin, J.	Malaria Elimination Campaigns in the Lake Kariba Region of Zambia: A Spatial Dynamical Model	2016	English	Yes	Both	Article						Malaria														No			Africa (incl. India Ocean Islands)												Regional	Interval	2012-2013 (current), 2016-2030 (future)		Human
19333	Gardner, L. M.,Fajardo, D.,Waller, S. T.,Wang, O.,Sarkar, S.	A predictive spatial model to quantify the risk of air-travel-associated dengue importation into the United States and europe	2012	English	Yes	Both	Article		Dengue fever																		No	North America	Central America/South America/Caribbean	Africa (incl. India Ocean Islands)	Europe (except Russia)		Asia (incl. Middle East, Turkey, Japan)	Australasia and New Zealand	Oceania (incl. Fiji, Micronesia, Polynesia and other Pacific island countries)				Northern USA	Southern USA	Mexico	Multi-country	NA			Human
19345	Little, E.,Campbell, S. R.,Shaman, J.	Development and validation of a climate-based ensemble prediction model for West Nile Virus infection rates in Culex mosquitoes, Suffolk County, New York	2016	English	Yes	Predictive	Article								West Nile fever												No	North America											Northern USA			Regional	NA						NA
19377	Hii, Y. L.,Zhu, H.,Ng, N.,Ng, L. C.,Rocklov, J.	Forecast of dengue incidence using temperature and rainfall	2012	English	Yes	Predictive	Article		Dengue fever																		No						Asia (incl. Middle East, Turkey, Japan)									Country	NA						NA
19406	Samy, A. M.,Elaagip, A. H.,Kenawy, M. A.,Ayres, C. F.,Peterson, A. T.,Soliman, D. E.	Climate Change Influences on the Global Potential Distribution of the Mosquito Culex quinquefasciatus, Vector of West Nile Virus and Lymphatic Filariasis	2016	English	Yes	Predictive	Article																			Not applicable (eg. the model was on the vector)	Yes									Global						Global	Discrete	1950-2000 (current), future date predictions not given					NA
19409	Johansson, M. A.,Powers, A. M.,Pesik, N.,Cohen, N. J.,Staples, J. E.	Nowcasting the spread of chikungunya virus in the Americas	2014	English	Yes	Both	Article	Chikungunya																			No	North America	Central America/South America/Caribbean		Europe (except Russia)							Canada	Northern USA	Southern USA	Mexico	Multi-country	NA			Human
19419	Laporta, G. Z.,Linton, Y. M.,Wilkerson, R. C.,Bergo, E. S.,Nagaki, S. S.,Sant'Ana, D. C.,Sallum, M. A.	Malaria vectors in South America: current and future scenarios	2015	English	Yes	Predictive	Article						Malaria														Yes		Central America/South America/Caribbean													Multi-country	Discrete	current not specified, 2070 (future)					NA
19427	Khatchikian, C. E.,Prusinski, M.,Stone, M.,Backenson, P. B.,Wang, I. N.,Levy, M. Z.,Brisson, D.	Geographical and environmental factors driving the increase in the Lyme disease vector Ixodes scapularis	2012	English	Yes	Predictive	Article																			Not applicable (eg. the model was on the vector)	No	North America											Northern USA			Regional	NA						NA
19519	Gardner, L.,Sarkar, S.	A global airport-based risk model for the spread of dengue infection via the air transport network	2013	English	Yes	Importation	Article		Dengue fever																		No									Global						Global	NA			Human
19524	Erguler, K.,Smith-Unna, S. E.,Waldock, J.,Proestos, Y.,Christophides, G. K.,Lelieveld, J.,Parham, P. E.	Large-Scale Modelling of the Environmentally-Driven Population Dynamics of Temperate Aedes albopictus (Skuse)	2016	English	Yes	Predictive	Article																			Not applicable (eg. the model was on the vector)	No				Europe (except Russia)											Regional	NA						NA
19574	Niu, T.,Gaff, H. D.,Papelis, Y. E.,Hartley, D. M.	An epidemiological model of Rift Valley fever with spatial dynamics	2012	English	Yes	Predictive	Article			Rift Valley fever																	No	North America											Northern USA	Southern USA		Unspecified	NA						NA
19585	Moffett, A.,Shackelford, N.,Sarkar, S.	Malaria in Africa: vector species' niche models and relative risk maps	2007	English	Yes	Predictive	Article						Malaria														No			Africa (incl. India Ocean Islands)												Multi-country	NA						NA
19599	Althouse, B. M.,Vasilakis, N.,Sall, A. A.,Diallo, M.,Weaver, S. C.,Hanley, K. A.	Potential for Zika Virus to Establish a Sylvatic Transmission Cycle in the Americas	2016	English	Yes	Both	Article					Zika															No		Central America/South America/Caribbean													Country	NA				Reservoir
19618	Peterson, A. T.,Vieglais, D. A.,Andreasen, J. K.	Migratory birds modeled as critical transport agents for West Nile Virus in North America	2003	English	Yes	Both	Article								West Nile fever												No	North America											Northern USA	Southern USA		Country	NA		Vector		Reservoir
19640	Conley, A. K.,Fuller, D. O.,Haddad, N.,Hassan, A. N.,Gad, A. M.,Beier, J. C.	Modeling the distribution of the West Nile and Rift Valley Fever vector Culex pipiens in arid and semi-arid regions of the Middle East and North Africa	2014	English	Yes	Predictive	Article																			Not applicable (eg. the model was on the vector)	No			Africa (incl. India Ocean Islands)			Asia (incl. Middle East, Turkey, Japan)									Multi-country	NA						NA
19659	Randolph, S. E.,Rogers, D. J.	Fragile transmission cycles of tick-borne encephalitis virus may be disrupted by predicted climate change	2000	English	Yes	Predictive	Conference																Other, please specify	tick-borne encephalitis virus (TBEv)			Yes				Europe (except Russia)											Multi-country	Interval	1960-1990 (current), 2020s, 2050s, 2080s (future)					NA
19667	Shearer, F. M.,Huang, Z.,Weiss, D. J.,Wiebe, A.,Gibson, H. S.,Battle, K. E.,Pigott, D. M.,Brady, O. J.,Putaporntip, C.,Jongwutiwes, S.,Lau, Y. L.,Manske, M.,Amato, R.,Elyazar, I. R.,Vythilingam, I.,Bhatt, S.,Gething, P. W.,Singh, B.,Golding, N.,Hay, S. I.,Moyes, C. L.	Estimating Geographical Variation in the Risk of Zoonotic Plasmodium knowlesi Infection in Countries Eliminating Malaria	2016	English	Yes	Predictive	Article						Malaria														No						Asia (incl. Middle East, Turkey, Japan)		Oceania (incl. Fiji, Micronesia, Polynesia and other Pacific island countries)							Multi-country	NA						NA
19674	Attaway, D. F.,Jacobsen, K. H.,Falconer, A.,Manca, G.,Waters, N. M.	Risk analysis for dengue suitability in Africa using the ArcGIS predictive analysis tools (PA tools)	2016	English	Yes	Predictive	Article		Dengue fever																		No			Africa (incl. India Ocean Islands)												Multi-country	NA						NA
19747	Madhav, N. K.,Brownstein, J. S.,Tsao, J. I.,Fish, D.	A dispersal model for the range expansion of blacklegged tick (Acari: Ixodidae)	2004	English	Yes	Both	Article																			Not applicable (eg. the model was on the vector)	No	North America											Northern USA			Local	NA		Vector		Reservoir
19758	Manyangadze, T.,Chimbari, M. J.,Gebreslasie, M.,Ceccato, P.,Mukaratirwa, S.	Modelling the spatial and seasonal distribution of suitable habitats of schistosomiasis intermediate host snails using Maxent in Ndumo area, KwaZulu-Natal Province, South Africa	2016	English	Yes	Predictive	Article																			Not applicable (eg. the model was on the vector)	No			Africa (incl. India Ocean Islands)												Regional	NA						NA
19796	Ogden, N. H.,Bigras-Poulin, M.,O'Callaghan, C. J.,Barker, I. K.,Lindsay, L. R.,Maarouf, A.,Smoyer-Tomic, K. E.,Waltner-Toews, D.,Charron, D.	A dynamic population model to investigate effects of climate on geographic range and seasonality of the tick Ixodes scapularis	2005	English	Yes	Predictive	Article																			Not applicable (eg. the model was on the vector)	No	North America										Canada				Local	NA						NA
19838	Ruiz, M. O.,Chaves, L. F.,Hamer, G. L.,Sun, T.,Brown, W. M.,Walker, E. D.,Haramis, L.,Goldberg, T. L.,Kitron, U. D.	Local impact of temperature and precipitation on West Nile virus infection in Culex species mosquitoes in northeast Illinois, USA	2010	English	Yes	Predictive	Article								West Nile fever												No	North America											Northern USA			Regional	NA						NA
19855	Cardoso-Leite, R.,Vilarinho, A. C.,Novaes, M. C.,Tonetto, A. F.,Vilardi, G. C.,Guillermo-Ferreira, R.	Recent and future environmental suitability to dengue fever in Brazil using species distribution model	2014	English	Yes	Predictive	Article																			Not applicable (eg. the model was on the vector)	Yes		Central America/South America/Caribbean													Country	Discrete	2012 (current), 2050 (future)					NA
19910	Ewing, D. A.,Cobbold, C. A.,Purse, B. V.,Nunn, M. A.,White, S. M.	Modelling the effect of temperature on the seasonal population dynamics of temperate mosquitoes	2016	English	Yes	Predictive	Article																			Not applicable (eg. the model was on the vector)	Yes				Europe (except Russia)											Regional	Interval	1961-1990 (current), 2020s, 2050s, 2080s (future)					NA
19964	Meneguzzi, V. C.,Santos, C. B.,Leite, G. R.,Fux, B.,Falqueto, A.	Environmental Niche Modelling of Phlebotomine Sand Flies and Cutaneous Leishmaniasis Identifies Lutzomyia intermedia as the Main Vector Species in Southeastern Brazil	2016	English	Yes	Predictive	Article									Leishmaniasis											No		Central America/South America/Caribbean													Regional	NA						NA
19982	Houngbedji, C. A.,Chammartin, F.,Yapi, R. B.,Hurlimann, E.,N'Dri, P. B.,Silue, K. D.,Soro, G.,Koudou, B. G.,Assi, S. B.,N'Goran, E. K.,Fantodji, A.,Utzinger, J.,Vounatsou, P.,Raso, G.	Spatial mapping and prediction of Plasmodium falciparum infection risk among school-aged children in Cote d'Ivoire	2016	English	Yes	Predictive	Article						Malaria														No			Africa (incl. India Ocean Islands)												Country	NA						NA
19985	Estrada-Pena, A.,Venzal, J. M.	Climate niches of tick species in the Mediterranean region: modeling of occurrence data, distributional constraints, and impact of climate change	2007	English	Yes	Predictive	Article																			Not applicable (eg. the model was on the vector)	Yes			Africa (incl. India Ocean Islands)	Europe (except Russia)		Asia (incl. Middle East, Turkey, Japan)									Multi-country	Discrete	future years for climate change scenarios not specified					NA
19989	Banu, S.,Hu, W.,Guo, Y.,Hurst, C.,Tong, S.	Projecting the impact of climate change on dengue transmission in Dhaka, Bangladesh	2014	English	Yes	Predictive	Article		Dengue fever																		Yes						Asia (incl. Middle East, Turkey, Japan)									Local	Discrete	2000-2010 (current), 2100 (future)					NA
20000	Signorini, M.,Cassini, R.,Drigo, M.,Frangipane di Regalbono, A.,Pietrobelli, M.,Montarsi, F.,Stensgaard, A. S.	Ecological niche model of Phlebotomus perniciosus, the main vector of canine leishmaniasis in north-eastern Italy	2014	English	Yes	Predictive	Article																			Not applicable (eg. the model was on the vector)	No				Europe (except Russia)											Regional	NA						NA
20026	Mordecai, E. A.,Paaijmans, K. P.,Johnson, L. R.,Balzer, C.,Ben-Horin, T.,de Moor, E.,McNally, A.,Pawar, S.,Ryan, S. J.,Smith, T. C.,Lafferty, K. D.	Optimal temperature for malaria transmission is dramatically lower than previously predicted	2013	English	Yes	Predictive	Other grey lit						Malaria														No			Africa (incl. India Ocean Islands)												Multi-country	NA						NA
20059	Ayala, D.,Costantini, C.,Ose, K.,Kamdem, G. C.,Antonio-Nkondjio, C.,Agbor, J. P.,Awono-Ambene, P.,Fontenille, D.,Simard, F.	Habitat suitability and ecological niche profile of major malaria vectors in Cameroon	2009	English	Yes	Predictive	Article																			Not applicable (eg. the model was on the vector)	No			Africa (incl. India Ocean Islands)												Country	NA						NA
20074	Garza, M.,Feria Arroyo, T. P.,Casillas, E. A.,Sanchez-Cordero, V.,Rivaldi, C. L.,Sarkar, S.	Projected future distributions of vectors of Trypanosoma cruzi in North America under climate change scenarios	2014	English	Yes	Predictive	Article																			Not applicable (eg. the model was on the vector)	Yes	North America											Northern USA	Southern USA	Mexico	Multi-country	Discrete	current not specified, 2050 (future)					NA
20164	Gething, P. W.,Van Boeckel, T. P.,Smith, D. L.,Guerra, C. A.,Patil, A. P.,Snow, R. W.,Hay, S. I.	Modelling the global constraints of temperature on transmission of Plasmodium falciparum and P. vivax	2011	English	Yes	Predictive	Article						Malaria														No									Global						Global	NA						NA
20165	Walsh, M.,Haseeb, M. A.	Modeling the ecologic niche of plague in sylvan and domestic animal hosts to delineate sources of human exposure in the western United States	2015	English	Yes	Predictive	Article														Plague						No	North America											Northern USA	Southern USA		Regional	NA						NA
20191	Domsa, C.,Sandor, A. D.,Mihalca, A. D.	Climate change and species distribution: possible scenarios for thermophilic ticks in Romania	2016	English	Yes	Predictive	Article																			Not applicable (eg. the model was on the vector)	Yes				Europe (except Russia)											Country	Discrete	current not specified, 2050, 2070 (future)					NA
20200	Ogden, N. H.,Milka, R.,Caminade, C.,Gachon, P.	Recent and projected future climatic suitability of North America for the Asian tiger mosquito Aedes albopictus	2014	English	Yes	Predictive	Article																			Not applicable (eg. the model was on the vector)	Yes	North America										Canada	Northern USA	Southern USA		Multi-country	Interval	1981-2010 (current), 2020s (2011–2040) and 2050s (2041–2070) (future)					NA
20208	Foley, D. H.,Klein, T. A.,Kim, H. C.,Wilkerson, R. C.,Rueda, L. M.	Malaria risk assessment for the Republic of Korea based on models of mosquito distribution	2008	English	Yes	Predictive	Article						Malaria														No						Asia (incl. Middle East, Turkey, Japan)									Country	NA						NA
20226	Illoldi-Rangel, P.,Rivaldi, C. L.,Sissel, B.,Trout Fryxell, R.,Gordillo-Perez, G.,Rodriguez-Moreno, A.,Williamson, P.,Montiel-Parra, G.,Sanchez-Cordero, V.,Sarkar, S.	Species distribution models and ecological suitability analysis for potential tick vectors of lyme disease in Mexico	2012	English	Yes	Predictive	Article																			Not applicable (eg. the model was on the vector)	No	North America												Southern USA	Mexico	Multi-country	NA						NA
20249	Ermert, V.,Fink, A. H.,Morse, A. P.,Paeth, H.	The impact of regional climate change on malaria risk due to greenhouse forcing and land-use changes in tropical Africa	2012	English	Yes	Predictive	Article						Malaria														Yes			Africa (incl. India Ocean Islands)												Multi-country	Interval	1960-2000 (current), 2001-2050 (future)					NA
20255	Brownstein, J. S.,Holford, T. R.,Fish, D.	A climate-based model predicts the spatial distribution of the Lyme disease vector Ixodes scapularis in the United States	2003	English	Yes	Predictive	Article																			Not applicable (eg. the model was on the vector)	No	North America											Northern USA	Southern USA		Country	NA						NA
20256	Gebre-Michael, T.,Malone, J. B.,McNally, K.	Use of Geographic Information Systems in the development of prediction models for onchocerciasis control in Ethiopia	2005	English	Yes	Predictive	Article																Other, please specify	onchocerciasis			No			Africa (incl. India Ocean Islands)												Country	NA						NA
20305	Bomblies, A.,Eltahir, E. A.	Assessment of the impact of climate shifts on malaria transmission in the Sahel	2009	English	Yes	Predictive	Article						Malaria														No			Africa (incl. India Ocean Islands)												Local	NA						NA
20332	Barbu, C.,Dumonteil, E.,Gourbiere, S.	Optimization of control strategies for non-domiciliated Triatoma dimidiata, Chagas disease vector in the Yucatan Peninsula, Mexico	2009	English	Yes	Predictive	Article																			Not applicable (eg. the model was on the vector)	No	North America													Mexico	Local	NA						NA
20339	Halide, H.,Ridd, P.	A predictive model for Dengue Hemorrhagic Fever epidemics	2008	English	Yes	Predictive	Article		Dengue fever																		No						Asia (incl. Middle East, Turkey, Japan)									Local	NA						NA
20378	Albert, M.,Wardrop, N. A.,Atkinson, P. M.,Torr, S. J.,Welburn, S. C.	Tsetse fly (G. f. fuscipes) distribution in the Lake Victoria basin of Uganda	2015	English	Yes	Predictive	Article																			Not applicable (eg. the model was on the vector)	No			Africa (incl. India Ocean Islands)												Regional	NA						NA
20412	Senay, S. D.,Worner, S. P.,Ikeda, T.	Novel three-step pseudo-absence selection technique for improved species distribution modelling	2013	English	Yes	Predictive	Article																			Not applicable (eg. the model was on the vector)	No									Global						Global	NA						NA
20483	Obsomer, V.,Defourny, P.,Coosemans, M.	Predicted distribution of major malaria vectors belonging to the Anopheles dirus complex in Asia: ecological niche and environmental influences	2012	English	Yes	Predictive	Article																			Not applicable (eg. the model was on the vector)	No						Asia (incl. Middle East, Turkey, Japan)									Multi-country	NA						NA
20497	Yiannakoulias, N. W.,Svenson, L. W.	West Nile virus: strategies for predicting municipal-level infection	2007	English	Yes	Predictive	Article								West Nile fever												No	North America										Canada				Regional	NA						NA
20515	Clapham, H.,Moore, S.,Mills, H. L.,Salje, H.,Collins, C.,Rodriquez-Barraquer, I.,Riley, S.,Truelove, S.,Algarni, H.,Alhakeem, R.,AlHarbi, K.,Turkistani, A.,Aguas, R. J.,Cummings, D. A.,Van Kerkhove, M. D.,Donnelly, C. A.,Lessler, J.,Fraser, C.,Al-Barrak, A.,Ferguson, N. M.,Hales, S.,de Wet, N.,Maindonald, J.,Woodward, A.	Potential effect of population and climate changes on global distribution of dengue fever: an empirical model	2002	English	Yes	Predictive	Article		Dengue fever																		Yes									Global						Global	Interval	1961-1990 (current), 2050s, 2080s (future)					NA
20528	Saad-Roy, C. M.,van den Driessche, P.,Ma, J.	Estimation of Zika virus prevalence by appearance of microcephaly	2016	English	Yes	Both	Article					Zika															No										Not reported/specified					Unspecified	NA		Vector	Human
20552	Tran, A.,Raffy, M.	On the dynamics of dengue epidemics from large-scale information	2006	English	Yes	Predictive	Article		Dengue fever																		No		Central America/South America/Caribbean													Local	NA						NA
20605	Fuller, D. O.,Parenti, M. S.,Hassan, A. N.,Beier, J. C.	Linking land cover and species distribution models to project potential ranges of malaria vectors: an example using Anopheles arabiensis in Sudan and Upper Egypt	2012	English	Yes	Predictive	Article																			Not applicable (eg. the model was on the vector)	No						Asia (incl. Middle East, Turkey, Japan)									Regional	Discrete	2001 (current), 2050 (future)					NA
20612	Miller, R. H.,Masuoka, P.,Klein, T. A.,Kim, H. C.,Somer, T.,Grieco, J.	Ecological niche modeling to estimate the distribution of Japanese encephalitis virus in Asia	2012	English	Yes	Predictive	Article																			Not applicable (eg. the model was on the vector)	No						Asia (incl. Middle East, Turkey, Japan)	Australasia and New Zealand								Multi-country	NA						NA
20675	Butterworth, M. K.,Morin, C. W.,Comrie, A. C.	An Analysis of the Potential Impact of Climate Change on Dengue Transmission in the Southeastern United States	2016	English	Yes	Predictive	Article		Dengue fever																		Yes	North America											Northern USA	Southern USA		Regional	Interval	1981-2000 (current), 2045-2065 (future)					NA
20683	Parra-Henao, G.,Quiros-Gomez, O.,Jaramillo, O. N.,Cardona, A. S.	Environmental Determinants of the Distribution of Chagas Disease Vector Triatoma dimidiata in Colombia	2016	English	Yes	Predictive	Article																			Not applicable (eg. the model was on the vector)	No		Central America/South America/Caribbean													Country	NA						NA
20720	Laporta, G. Z.,Ramos, D. G.,Ribeiro, M. C.,Sallum, M. A.	Habitat suitability of Anopheles vector species and association with human malaria in the Atlantic Forest in south-eastern Brazil	2011	English	Yes	Predictive	Article																			Not applicable (eg. the model was on the vector)	No		Central America/South America/Caribbean													Regional	NA						NA
20766	Morin, C. W.,Comrie, A. C.	Regional and seasonal response of a West Nile virus vector to climate change	2013	English	Yes	Predictive	Article																			Not applicable (eg. the model was on the vector)	Yes	North America												Southern USA		Regional	Interval	1970-1999 (current), 2021-2050 (future)					NA
20794	Yamana, T. K.,Eltahir, E. A.	Early warnings of the potential for malaria transmission in rural Africa using the hydrology, entomology and malaria transmission simulator (HYDREMATS)	2010	English	Yes	Predictive	Article						Malaria														No			Africa (incl. India Ocean Islands)												Local	NA						NA
20932	Peterson, A. T.	Shifting suitability for malaria vectors across Africa with warming climates	2009	English	Yes	Predictive	Article																			Not applicable (eg. the model was on the vector)	Yes			Africa (incl. India Ocean Islands)												Multi-country	Discrete	current not specified, 2055 (future)					NA
20935	Tran, A.,Sudre, B.,Paz, S.,Rossi, M.,Desbrosse, A.,Chevalier, V.,Semenza, J. C.	Environmental predictors of West Nile fever risk in Europe	2014	English	Yes	Predictive	Article								West Nile fever												No			Africa (incl. India Ocean Islands)	Europe (except Russia)	Russia	Asia (incl. Middle East, Turkey, Japan)									Regional	NA						NA
20962	Nakazawa, Y.,Williams, R.,Peterson, A. T.,Mead, P.,Staples, E.,Gage, K. L.	Climate change effects on plague and tularemia in the United States	2007	English	Yes	Predictive	Article														Plague		Other, please specify	tularemia			Yes	North America											Northern USA	Southern USA		Country	Discrete	1961-1990 (current), 2055 (future)					NA
20988	Williams, C. R.,Mincham, G.,Ritchie, S. A.,Viennet, E.,Harley, D.	Bionomic response of Aedes aegypti to two future climate change scenarios in far north Queensland, Australia: implications for dengue outbreaks	2014	English	Yes	Predictive	Article																			Not applicable (eg. the model was on the vector)	Yes							Australasia and New Zealand								Local	Interval	1990-2011 (current), 2046-2065 (future)					NA
21141	Teklehaimanot, H. D.,Lipsitch, M.,Teklehaimanot, A.,Schwartz, J.	Weather-based prediction of Plasmodium falciparum malaria in epidemic-prone regions of Ethiopia I. Patterns of lagged weather effects reflect biological mechanisms	2004	English	Yes	Predictive	Article						Malaria														No			Africa (incl. India Ocean Islands)												Regional	NA						NA
21146	Gurgel-Goncalves, R.,Cuba, C. A.	Predicting the potential geographical distribution of Rhodnius neglectus (Hemiptera, Reduviidae) based on ecological niche modeling	2009	English	Yes	Predictive	Article																			Not applicable (eg. the model was on the vector)	No		Central America/South America/Caribbean													Multi-country	NA						NA
21196	Cunze, S.,Kochmann, J.,Koch, L. K.,Klimpel, S.	Aedes albopictus and Its Environmental Limits in Europe	2016	English	Yes	Predictive	Article																			Not applicable (eg. the model was on the vector)	Yes				Europe (except Russia)		Asia (incl. Middle East, Turkey, Japan)									Multi-country	Interval	1950-2000 (current), 2021-2040, 2041-2060, 2061-2080 (future)					NA
21285	Ngarakana-Gwasira, E. T.,Bhunu, C. P.,Masocha, M.,Mashonjowa, E.	Assessing the Role of Climate Change in Malaria Transmission in Africa	2016	English	Yes	Predictive	Article						Malaria														Yes			Africa (incl. India Ocean Islands)												Multi-country	Interval	1950 to 2000, 2020–2039					NA
21288	Zhang, Z.,Ong, S.,Peng, W.,Zhou, Y.,Zhuang, J.,Zhao, G.,Jiang, Q.	A model for the prediction of Oncomelania hupensis in the lake and marshland regions, China	2008	English	Yes	Predictive	Article																			Not applicable (eg. the model was on the vector)	No						Asia (incl. Middle East, Turkey, Japan)									Local	NA						NA
21350	Mweya, C. N.,Kimera, S. I.,Kija, J. B.,Mboera, L. E.	Predicting distribution of Aedes aegypti and Culex pipiens complex, potential vectors of Rift Valley fever virus in relation to disease epidemics in East Africa	2013	English	Yes	Predictive	Article																			Not applicable (eg. the model was on the vector)	No			Africa (incl. India Ocean Islands)												Multi-country	NA						NA
21418	Bouden, M.,Moulin, B.,Gosselin, P.	The geosimulation of West Nile virus propagation: a multi-agent and climate sensitive tool for risk management in public health	2008	English	Yes	Predictive	Article								West Nile fever												No	North America										Canada				Regional	NA						NA
21447	Samy, A. M.,Thomas, S. M.,Wahed, A. A.,Cohoon, K. P.,Peterson, A. T.	Mapping the global geographic potential of Zika virus spread	2016	English	Yes	Predictive	Article					Zika															No									Global						Global	NA						NA
21565	Johnson, T. L.,Bjork, J. K.,Neitzel, D. F.,Dorr, F. M.,Schiffman, E. K.,Eisen, R. J.	Habitat Suitability Model for the Distribution of Ixodes scapularis (Acari: Ixodidae) in Minnesota	2016	English	Yes	Predictive	Article																			Not applicable (eg. the model was on the vector)	No	North America											Northern USA			Regional	NA						NA
21618	Chen, C. C.,Jenkins, E.,Epp, T.,Waldner, C.,Curry, P. S.,Soos, C.	Climate change and West Nile virus in a highly endemic region of North America	2013	English	Yes	Predictive	Article								West Nile fever												Yes	North America										Canada				Regional	Interval	1961-1990 (current), 2020 (2010–2039), 2050 (2040–2069) and 2080 (2070–2099) (future)					NA
21639	Machault, V.,Vignolles, C.,Pages, F.,Gadiaga, L.,Tourre, Y. M.,Gaye, A.,Sokhna, C.,Trape, J. F.,Lacaux, J. P.,Rogier, C.	Risk mapping of Anopheles gambiae s.l. densities using remotely-sensed environmental and meteorological data in an urban area: Dakar, Senegal	2012	English	Yes	Predictive	Article																			Not applicable (eg. the model was on the vector)	No			Africa (incl. India Ocean Islands)												Local	NA						NA
21705	Ho, S. H.,Speldewinde, P.,Cook, A.	Predicting arboviral disease emergence using Bayesian networks: a case study of dengue virus in Western Australia	2017	English	Yes	Both	Article		Dengue fever																		No							Australasia and New Zealand								Regional	NA		Vector
21820	McCreesh, N.,Nikulin, G.,Booth, M.	Predicting the effects of climate change on Schistosoma mansoni transmission in eastern Africa	2015	English	Yes	Predictive	Article															Schistosomiasis					Yes			Africa (incl. India Ocean Islands)												Multi-country	Interval	2006-2015 (current), 2026-2035, 2056-2065 (future)					NA
21826	Shand, L.,Brown, W. M.,Chaves, L. F.,Goldberg, T. L.,Hamer, G. L.,Haramis, L.,Kitron, U.,Walker, E. D.,Ruiz, M. O.	Predicting West Nile Virus Infection Risk From the Synergistic Effects of Rainfall and Temperature	2016	English	Yes	Predictive	Article								West Nile fever												No	North America											Northern USA			Regional	NA						NA
21864	Mpeshe, S. C.,Luboobi, L. S.,Nkansah-Gyekye, Y.	Modeling the impact of climate change on the dynamics of Rift Valley Fever	2014	English	Yes	Predictive	Article			Rift Valley fever																	Yes			Africa (incl. India Ocean Islands)												Regional	NA						NA
21876	Moo-Llanes, D.,Ibarra-Cerdena, C. N.,Rebollar-Tellez, E. A.,Ibanez-Bernal, S.,Gonzalez, C.,Ramsey, J. M.	Current and future niche of North and Central American sand flies (Diptera: psychodidae) in climate change scenarios	2013	English	Yes	Predictive	Article									Leishmaniasis											Yes	North America	Central America/South America/Caribbean									Canada	Northern USA	Southern USA	Mexico	Multi-country	Discrete	current years not specified, 2020, 2050, 2080 (future)					NA
21898	Eisen, L.,Meyer, A. M.,Eisen, R. J.	Climate-based model predicting acarological risk of encountering the human-biting adult life stage of Dermacentor andersoni (Acari: Ixodidae) in a key habitat type in Colorado	2007	English	Yes	Predictive	Article																			Not applicable (eg. the model was on the vector)	No	North America											Northern USA			Regional	NA						NA
21908	Yamana, T. K.,Eltahir, E. A.	Projected impacts of climate change on environmental suitability for malaria transmission in West Africa	2013	English	Yes	Predictive	Article						Malaria														Yes			Africa (incl. India Ocean Islands)												Multi-country	Interval	1980–1999 (current), 2080–2099 (future)					NA
22162	Olwoch, J. M.,Van Jaarsveld, A. S.,Scholtz, C. H.,Horak, I. G.	Climate change and the genus Rhipicephalus (Acari: Ixodidae) in Africa	2007	English	Yes	Predictive	Article																			Not applicable (eg. the model was on the vector)	Yes			Africa (incl. India Ocean Islands)												Multi-country	Interval	1990's (current), 2020s (future)					NA
22191	Stensgaard, A. S.,Utzinger, J.,Vounatsou, P.,Hurlimann, E.,Schur, N.,Saarnak, C. F.,Simoonga, C.,Mubita, P.,Kabatereine, N. B.,Tchuem Tchuente, L. A.,Rahbek, C.,Kristensen, T. K.	Large-scale determinants of intestinal schistosomiasis and intermediate host snail distribution across Africa: does climate matter?	2013	English	Yes	Predictive	Article															Schistosomiasis					Yes			Africa (incl. India Ocean Islands)												Multi-country	Interval	current non specified, 2070-2099 (2080)(future)					NA
22264	Ryden, P.,Sjostedt, A.,Johansson, A.	Effects of climate change on tularaemia disease activity in Sweden	2009	English	Yes	Predictive	Article																Other, please specify	human tularaemia			Yes				Europe (except Russia)											Regional	Interval	2010-2100 (future)					NA
22278	Sandoval-Ruiz, C. A.,Zumaquero-Rios, J. L.,Rojas-Soto, O. R.	Predicting geographic and ecological distributions of triatomine species in the southern Mexican state of Puebla using ecological niche modeling	2008	English	Yes	Predictive	Article																			Not applicable (eg. the model was on the vector)	No	North America													Mexico	Regional	NA						NA
22404	Peterson, A. T.,Shaw, J.	Lutzomyia vectors for cutaneous leishmaniasis in Southern Brazil: ecological niche models, predicted geographic distributions, and climate change effects	2003	English	Yes	Predictive	Article																			Not applicable (eg. the model was on the vector)	Yes		Central America/South America/Caribbean													Multi-country	Discrete	1960–1990 (current), 2025, 2055 (future)					NA
22909	Guo, J. G.,Vounatsou, P.,Cao, C. L.,Utzinger, J.,Zhu, H. Q.,Anderegg, D.,Zhu, R.,He, Z. Y.,Li, D.,Hu, F.,Chen, M. G.,Tanner, M.	A geographic information and remote sensing based model for prediction of Oncomelania hupensis habitats in the Poyang Lake area, China	2005	English	Yes	Predictive	Article																			Not applicable (eg. the model was on the vector)	No						Asia (incl. Middle East, Turkey, Japan)									Regional	NA						NA
22925	Baeza, A.,Bouma, M. J.,Dhiman, R.,Pascual, M.	Malaria control under unstable dynamics: reactive vs. climate-based strategies	2014	English	Yes	Predictive	Article						Malaria														No						Asia (incl. Middle East, Turkey, Japan)									Regional	NA						NA
22952	Sweeney, A. W.,Beebe, N. W.,Cooper, R. D.,Bauer, J. T.,Peterson, A. T.	Environmental factors associated with distribution and range limits of malaria vector Anopheles farauti in Australia	2006	English	Yes	Predictive	Article																			Not applicable (eg. the model was on the vector)	No							Australasia and New Zealand								Regional	NA						NA
23129	Ceccarelli, S.,Rabinovich, J. E.	Global Climate Change Effects on Venezuela's Vulnerability to Chagas Disease is Linked to the Geographic Distribution of Five Triatomine Species	2015	English	Yes	Predictive	Article																			Not applicable (eg. the model was on the vector)	Yes		Central America/South America/Caribbean													Regional	Discrete	1950–2000 (current), 2020, 2060, and 2080					NA
23169	Stensgaard, A.,Jorgensen, A.,Kabatereine, N. B.,Malone, J. B.,Kristensen, T. K.	Modeling the distribution of Schistosoma mansoni and host snails in Uganda using satellite sensor data and Geographical Information Systems	2005	English	Yes	Predictive	Article															Schistosomiasis					No			Africa (incl. India Ocean Islands)												Country	NA						NA
23647	Williams, C. R.,Mincham, G.,Faddy, H.,Viennet, E.,Ritchie, S. A.,Harley, D.	Projections of increased and decreased dengue incidence under climate change	2016	English	Yes	Predictive	Article		Dengue fever																		Yes							Australasia and New Zealand								Local	Interval	1990- 2011 (current), 2046–2064 (future)					NA
23761	Impoinvil, D. E.,Ooi, M. H.,Diggle, P. J.,Caminade, C.,Cardosa, M. J.,Morse, A. P.,Baylis, M.,Solomon, T.	The effect of vaccination coverage and climate on Japanese encephalitis in Sarawak, Malaysia	2013	English	Yes	Predictive	Article							Japanese encephalitis													No						Asia (incl. Middle East, Turkey, Japan)									Regional	NA						NA
23895	Sewe, M. O.,Ahlm, C.,Rocklov, J.	Remotely Sensed Environmental Conditions and Malaria Mortality in Three Malaria Endemic Regions in Western Kenya	2016	English	Yes	Predictive	Article						Malaria														No			Africa (incl. India Ocean Islands)												Regional	NA						NA
23980	Yang, H. M.,Ferreira, M. U.	Assessing the effects of global warming and local social and economic conditions on the malaria transmission	2000	English	Yes	Predictive	Article						Malaria														Yes		Central America/South America/Caribbean	Africa (incl. India Ocean Islands)			Asia (incl. Middle East, Turkey, Japan)									Regional	NA						NA
24096	Winters, A. M.,Staples, J. E.,Ogen-Odoi, A.,Mead, P. S.,Griffith, K.,Owor, N.,Babi, N.,Enscore, R. E.,Eisen, L.,Gage, K. L.,Eisen, R. J.	Spatial risk models for human plague in the West Nile region of Uganda	2009	English	Yes	Predictive	Article														Plague						No			Africa (incl. India Ocean Islands)												Regional	NA						NA
24127	Pradier, S.,Leblond, A.,Durand, B.	Land cover, landscape structure, and West Nile virus circulation in southern France	2008	English	Yes	Predictive	Article								West Nile fever												No				Europe (except Russia)											Regional	NA						NA
24138	Coudeville, L.,Baurin, N.,L'Azou, M.,Guy, B.	Potential impact of dengue vaccination: Insights from two large-scale phase III trials with a tetravalent dengue vaccine	2016	English	Yes	Predictive	Article		Dengue fever																		No		Central America/South America/Caribbean				Asia (incl. Middle East, Turkey, Japan)									Country	NA						NA
24145	Fuller, D. O.,Ahumada, M. L.,Quinones, M. L.,Herrera, S.,Beier, J. C.	Near-present and future distribution of Anopheles albimanus in Mesoamerica and the Caribbean Basin modeled with climate and topographic data	2012	English	Yes	Predictive	Article																			Not applicable (eg. the model was on the vector)	Yes	North America	Central America/South America/Caribbean												Mexico	Multi-country	Discrete	1950–2000 (current), 2080 (future)					NA
24157	York, E. M.,Butler, C. J.,Lord, W. D.	Global decline in suitable habitat for Angiostrongylus ( = Parastrongylus) cantonensis: the role of climate change	2014	English	Yes	Predictive	Article																			Not applicable (eg. the model was on the vector)	Yes									Global						Global	Interval	2050s, 2070s (future)					NA
24167	Guimaraes, R. J.,Freitas, C. C.,Dutra, L. V.,Scholte, R. G.,Martins-Bede, F. T.,Fonseca, F. R.,Amaral, R. S.,Drummond, S. C.,Felgueiras, C. A.,Oliveira, G. C.,Carvalho, O. S.	A geoprocessing approach for studying and controlling schistosomiasis in the state of Minas Gerais, Brazil	2010	English	Yes	Predictive	Article															Schistosomiasis					No		Central America/South America/Caribbean													Regional	NA						NA
24206	Lin, H.,Liu, T.,Song, T.,Lin, L.,Xiao, J.,Lin, J.,He, J.,Zhong, H.,Hu, W.,Deng, A.,Peng, Z.,Ma, W.,Zhang, Y.	Community Involvement in Dengue Outbreak Control: An Integrated Rigorous Intervention Strategy	2016	English	Yes	Predictive	Article		Dengue fever																		No						Asia (incl. Middle East, Turkey, Japan)									Local	NA						NA
24209	Ekpo, U. F.,Mafiana, C. F.,Adeofun, C. O.,Solarin, A. R.,Idowu, A. B.	Geographical information system and predictive risk maps of urinary schistosomiasis in Ogun State, Nigeria	2008	English	Yes	Predictive	Article															Schistosomiasis					No			Africa (incl. India Ocean Islands)												Regional	NA						NA
24220	Fischer, D.,Thomas, S. M.,Beierkuhnlein, C.	Temperature-derived potential for the establishment of phlebotomine sandflies and visceral leishmaniasis in Germany	2010	English	Yes	Predictive	Article									Leishmaniasis											Yes				Europe (except Russia)											Country	Interval	current not specified, 2011- 2040, 2041-2070 and 2071-2100 (future)					NA
24232	Eisen, R. J.,Eisen, L.,Lane, R. S.	Predicting density of Ixodes pacificus nymphs in dense woodlands in Mendocino County, California, based on geographic information systems and remote sensing versus field-derived data	2006	English	Yes	Predictive	Article																			Not applicable (eg. the model was on the vector)	No	North America											Northern USA			Regional	NA						NA
24237	Costa, J.,Dornak, L. L.,Almeida, C. E.,Peterson, A. T.	Distributional potential of the Triatoma brasiliensis species complex at present and under scenarios of future climate conditions	2014	English	Yes	Predictive	Article																			Not applicable (eg. the model was on the vector)	Yes		Central America/South America/Caribbean													Regional	Discrete	current not specified, 2020 and 2050 (future)					NA
24335	Click Lambert, R.,Kolivras, K. N.,Resler, L. M.,Brewster, C. C.,Paulson, S. L.	The potential for emergence of Chagas disease in the United States	2008	English	Yes	Predictive	Article												Chagas disease/American trypanosomiasis								Yes	North America											Northern USA	Southern USA		Country	Discrete	1971-2000 (current), 2030 (future)					NA
24775	Martins-Bede, F. T.,Dutra, L. V.,Freitas, C. C.,Guimaraes, R. J.,Amaral, R. S.,Drummond, S. C.,Carvalho, O. S.	Schistosomiasis risk mapping in the state of Minas Gerais, Brazil, using a decision tree approach, remote sensing data and sociological indicators	2010	English	Yes	Predictive	Article															Schistosomiasis					No		Central America/South America/Caribbean													Regional	NA						NA
24891	Thomson, M. C.,Elnaiem, D. A.,Ashford, R. W.,Connor, S. J.	Towards a kala azar risk map for Sudan: mapping the potential distribution of Phlebotomus orientalis using digital data of environmental variables	1999	English	Yes	Predictive	Article																			Not applicable (eg. the model was on the vector)	No			Africa (incl. India Ocean Islands)												Country	NA						NA
26320	Nijhof, S.,Cox, J.,de Vries, P.,Bradley, D. J.,McMichael, A. J.,Martens, P.,Kovats, R. S.,Livermore, M. T. J.	Climate change and future populations at risk of malaria	1999	English	Yes	Predictive	Article						Malaria														Yes									Global						Global	Interval	1961-1990 (current), 2020s, 2050s and 2080s (future)					NA
26322	van Lieshout, M.,Kovats, R. S.,Livermore, M. T. J.,Martens, P.	Climate change and malaria: analysis of the SRES climate and socio-economic scenarios	2004	English	Yes	Predictive	Article						Malaria														Yes									Global						Global	Interval	1961–1990 (current), 2025, 2055, and 2085 (future)					NA
26325	Semenza, Jan C.,Tran, Annelise,Espinosa, Laura,Sudre, Bertrand,Domanovic, Dragoslav,Paz, Shlomit	Climate change projections of West Nile virus infections in Europe: implications for blood safety practices	2016	English	Yes	Predictive	Article								West Nile fever												Yes				Europe (except Russia)	Russia										Multi-country	Discrete	1980–1999 (current), 2025 and 2050 (future)					NA
26397	Robinson, Stacie,Neitzel, David,Moen, Ronald,Craft, Meggan,Hamilton, Karin,Johnson, Lucinda,Mulla, David,Munderloh, Ulrike,Redig, Patrick,Smith, Kirk,Turner, Clarence,Umber, Jamie,Pelican, Katharine	Disease Risk in a Dynamic Environment: The Spread of Tick-Borne Pathogens in Minnesota, USA	2015	English	Yes	Predictive	Article											Lyme disease					Other, please specify	human anaplasmosis, babesiosis			Yes	North America											Northern USA			Regional	Discrete	1996 to 2011 (current), 2100 (future)					NA
26408	Paaijmans, Krijn,Blanford, Justine,Crane, Robert,Mann, Michael,Ning, Liang,Schreiber, Kathleen,Thomas, Matthew	Downscaling reveals diverse effects of anthropogenic climate warming on the potential for local environments to support malaria transmission	2014	English	Yes	Predictive	Article						Malaria														Yes			Africa (incl. India Ocean Islands)												Local	Interval	present (1981– 2000) and future (2046–2065)					NA
26424	Brownstein, John S.,Holford, Theodore R.,Fish, Durland	Effect of Climate Change on Lyme Disease Risk in North America	2005	English	Yes	Predictive	Article																			Not applicable (eg. the model was on the vector)	Yes	North America										Canada	Northern USA	Southern USA		Regional	Interval	1961 to 1990 (current), the 2020s (2010– 2039), the 2050s (2040–2069), and the 2080s (2070– 2099) (future)					NA
26458	Kim, Young-Min,Park, Jae-Won,Cheong, Hae-Kwan	Estimated Effect of Climatic Variables on the Transmission of Plasmodium vivax Malaria in the Republic of Korea	2012	English	Yes	Predictive	Article						Malaria														Yes						Asia (incl. Middle East, Turkey, Japan)									Country	NA						NA
26459	Ogden, Nicholas H.,Radojević, Milka,Wu, Xiaotian,Duvvuri, Venkata R.,Leighton, Patrick A.,Wu, Jianhong	Estimated Effects of Projected Climate Change on the Basic Reproductive Number of the Lyme Disease Vector Ixodes scapularis	2014	English	Yes	Predictive	Article											Lyme disease									Yes	North America										Canada	Northern USA			Regional	Interval	1971 to 2000 (current), 2011–2040, and 2041–2070 (future)					NA
26486	SnÄLl, T.,Benestad, R. E.,Stenseth, N. C.	Expected future plague levels in a wildlife host under different scenarios of climate change	2009	English	Yes	Predictive	Article														Plague						Yes	North America											Northern USA			Regional	Interval	1961–2000 (current), (2046–2065 and 2081–2097 (future)					NA
26553	Vanwambeke, Sophie,Lambin, Eric,Eichhorn, Markus,Flasse, Stéphane,Harbach, Ralph,Oskam, Linda,Somboon, Pradya,Beers, Stella,Benthem, Birgit,Walton, Cathy,Butlin, Roger	Impact of Land-use Change on Dengue and Malaria in Northern Thailand	2007	English	Yes	Predictive	Article		Dengue fever				Malaria														No						Asia (incl. Middle East, Turkey, Japan)									Regional	NA						NA
26554	Chien, Lung-Chang,Yu, Hwa-Lung	Impact of meteorological factors on the spatiotemporal patterns of dengue fever incidence	2014	English	Yes	Predictive	Article		Dengue fever																		No						Asia (incl. Middle East, Turkey, Japan)									Regional	NA						NA
26630	Capinha, César,Rocha, Jorge,Sousa, Carla	Macroclimate Determines the Global Range Limit of Aedes aegypti	2014	English	Yes	Predictive	Article																			Not applicable (eg. the model was on the vector)	Yes									Global						Global	Interval	1950–2000 (current), 2010–2039 (future)					NA
26754	Kilpatrick, A. Marm,Daszak, Peter,Goodman, Simon J.,Rogg, Helmuth,Kramer, Laura D.,Cedeño, Virna,Cunningham, Andrew A.	Predicting Pathogen Introduction: West Nile Virus Spread to Galápagos	2006	English	Yes	Importation	Article								West Nile fever												No		Central America/South America/Caribbean							Global						Global	NA		Vector	Human	Reservoir
26757	Ogden, Nicholas H.,Lindsay, L. Robbin,Leighton, Patrick A.,Sheppard, Andy	Predicting the rate of invasion of the agent of Lyme disease Borrelia burgdorferi	2013	English	Yes	Both	Article											Lyme disease									No	North America										Canada				Regional	NA		Vector
26777	Ogden, N. H.,Bigras-Poulin, M.,Hanincová, K.,Maarouf, A.,O’Callaghan, C. J.,Kurtenbach, K.	Projected effects of climate change on tick phenology and fitness of pathogens transmitted by the North American tick Ixodes scapularis	2008	English	Yes	Predictive	Article											Lyme disease					Other, please specify	Anaplasma phagocytophilum			Yes	North America										Canada				Local	Interval	1971–2000 (current), 2020s, 2050s and 2080s (future)					NA
26780	Fischer, Dominik,Thomas, Stephanie Margarete,Niemitz, Franziska,Reineking, Björn,Beierkuhnlein, Carl	Projection of climatic suitability for Aedes albopictus Skuse (Culicidae) in Europe under climate change conditions	2011	English	Yes	Predictive	Article																			Not applicable (eg. the model was on the vector)	Yes				Europe (except Russia)					Global						Global	Interval	current not specified, 2011– 2040, 2041–2070 and 2071–2100 (future)					NA
37194	Fischer, D.,Thomas, S. M.,Suk, J. E.,Sudre, B.,Hess, A.,Tjaden, N. B.,Beierkuhnlein, C.,Semenza, J. C.	Climate change effects on Chikungunya transmission in Europe: geospatial analysis of vector's climatic suitability and virus' temperature requirements	2013	English	Yes	Predictive	Article	Chikungunya																			Yes				Europe (except Russia)		Asia (incl. Middle East, Turkey, Japan)									Multi-country	Interval	current years not specified, 2011–2040, 2041–2070 and 2071–2100 (future)					NA
37374	Chen, S.,Blanford, J. I.,Fleischer, S. J.,Hutchinson, M.,Saunders, M. C.,Thomas, M. B.	Estimating West Nile virus transmission period in Pennsylvania using an optimized degree-day model	2013	English	Yes	Predictive	Article								West Nile fever												No	North America											Northern USA			Local	NA						NA
37410	Trajer, A. J.,Bede-Fazekas, A.,Hufnagel, L.,Horvath, L.,Bobvos, J.,Paldy, A.	The effect of climate change on the potential distribution of the European Phlebotomus species	2013	English	Yes	Predictive	Article																			Not applicable (eg. the model was on the vector)	Yes			Africa (incl. India Ocean Islands)	Europe (except Russia)		Asia (incl. Middle East, Turkey, Japan)									Multi-country	Interval	1961-1990 (current), 2011-2040, and 2041- 2070 (future)					NA
37741	Erickson, R. A.,Hayhoe, K.,Presley, S. M.,Allen, L. J. S.,Long, K. R.,Cox, S. B.	Potential impacts of climate change on the ecology of dengue and its mosquito vector the Asian tiger mosquito (Aedes albopictus)	2012	English	Yes	Predictive	Article		Dengue fever																		Yes	North America											Northern USA	Southern USA		Local	Interval	1980–2010 (current), 2035–65, 2069–99 (future)					NA
37772	Edlund, S.,Davis, M.,Douglas, J. V.,Kershenbaum, A.,Waraporn, N.,Lessler, J.,Kaufman, J. H.	A global model of malaria climate sensitivity: comparing malaria response to historic climate data based on simulation and officially reported malaria incidence	2012	English	Yes	Predictive	Article						Malaria														No									Global						Global	NA						NA
37803	Samat, N. A.,Percy, D. F.	Vector-borne infectious disease mapping with stochastic difference equations: an analysis of dengue disease in Malaysia	2012	English	Yes	Predictive	Article		Dengue fever																		No						Asia (incl. Middle East, Turkey, Japan)									Country	NA						NA
38131	Cleckner, H. L.,Allen, T. R.,Bellows, A. S.	Remote sensing and modeling of mosquito abundance and habitats in coastal Virginia, USA	2011	English	Yes	Predictive	Article																			Not applicable (eg. the model was on the vector)	No	North America											Northern USA			Local	NA						NA
38201	Khormi, H. M.,Lalit, Kumar,Elzahrany, R. A.	Modeling spatio-temporal risk changes in the incidence of dengue fever in Saudi Arabia: a geographical information system case study	2011	English	Yes	Predictive	Article		Dengue fever																		No						Asia (incl. Middle East, Turkey, Japan)									Regional	NA						NA
38391	Kashiwada, M.,Ohta, S.	Modeling the spatio-temporal distribution of the Anopheles mosquito based on life history and surface water conditions	2010	English	Yes	Predictive	Article																			Not applicable (eg. the model was on the vector)	No						Asia (incl. Middle East, Turkey, Japan)	Australasia and New Zealand								Local	NA						NA
38398	Gao, MengXu,Li, XiaoWen,Cao, ChunXiang,Zhang, Hao,Li, Qun,Zhou, Hang,He, QiSheng,Xu, Min,Zhao, Jian,Zheng, Sheng,Chen, Wei	Spatial prediction and analysis of Himalayan marmot plague natural epidemic foci in China based on HJ-1 satellite data	2010	English	Yes	Predictive	Article																			Not applicable (eg. the model was on the vector)	No						Asia (incl. Middle East, Turkey, Japan)									Regional	NA						NA
38602	DeVisser, M. H.,Messina, J. P.,Moore, N. J.,Lusch, D. P.,Maitima, J.	A dynamic species distribution model of Glossina subgenus Morsitans: the identification of tsetse reservoirs and refugia	2010	English	Yes	Predictive	Article																			Not applicable (eg. the model was on the vector)	No			Africa (incl. India Ocean Islands)												Country	NA						NA
38928	Riedel, N.,Vounatsou, P.,Miller, J. M.,Gosoniu, L.,Chizema-Kawesha, E.,Mukonka, V.,Steketee, R. W.	Geographical patterns and predictors of malaria risk in Zambia: Bayesian geostatistical modelling of the 2006 Zambia national malaria indicator survey (ZMIS)	2010	English	Yes	Predictive	Article						Malaria														No			Africa (incl. India Ocean Islands)												Country	NA						NA
38973	Mak, S.,Morshed, M.,Henry, B.	Ecological niche modeling of Lyme disease in British Columbia, Canada	2010	English	Yes	Predictive	Article											Lyme disease									No	North America										Canada				Regional	NA						NA
39168	Holt, A. C.,Salkeld, D. J.,Fritz, C. L.,Tucker, J. R.,Gong, P.	Spatial analysis of plague in California: niche modeling predictions of the current distribution and potential response to climate change	2009	English	Yes	Predictive	Article														Plague						Yes	North America											Northern USA	Southern USA		Regional	Discrete	1950–2000 (current), 2020, 2050 (future)					NA
39230	Olwoch, J. M.,Reyers, B.,Jaarsveld, A. S. van	Host-parasite distribution patterns under simulated climate: implications for tick-borne diseases	2009	English	Yes	Predictive	Article																			Not applicable (eg. the model was on the vector)	Yes			Africa (incl. India Ocean Islands)												Multi-country	Interval	1990s (current), 2020s (future)					NA
39326	Brugger, K.,Rubel, F.	Simulation of climate-change scenarios to explain Usutu-virus dynamics in Austria	2009	English	Yes	Predictive	Article																Other, please specify	Usutu-virus			Yes				Europe (except Russia)											Regional	Interval	2001–2005 (current), 2006–2100 (future)					NA
39507	Yang, Kun,Wang, XianHong,Yang, GuoJing,Wu, XiaoHua,Qi, YunLiang,Li, HongJun,Zhou, XiaoNong	An integrated approach to identify distribution of Oncomelania hupensis, the intermediate host of Schistosoma japonicum, in a mountainous region in China	2008	English	Yes	Predictive	Article															Schistosomiasis					No						Asia (incl. Middle East, Turkey, Japan)									Regional	NA						NA
39578	Zhou, XiaoNong,Yang, GuoJing,Yang, Kun,Wang, XianHong,Hong, QingBiao,Sun, LePing,Malone, J. B.,Kristensen, T. K.,Bergquist, N. R.,Utzinger, J.	Potential impact of climate change on schistosomiasis transmission in China	2008	English	Yes	Predictive	Article															Schistosomiasis					Yes						Asia (incl. Middle East, Turkey, Japan)									Country	Discrete	1951–2000 (current), 2030, 2050 (future)					NA
39638	Hu, WenBiao,Tong, ShiLu,Mengersen, K.,Oldenburg, B.	Rainfall, mosquito density and the transmission of Ross River virus: a time-series forecasting model	2006	English	Yes	Predictive	Article																Other, please specify	Ross River virus			No							Australasia and New Zealand								Local	NA						NA
39692	Bietolini, S.,Candura, F.,Coluzzi, M.	Spatial and long term temporal distribution of the Anopheles maculipennis complex species in Italy	2006	English	Yes	Predictive	Article																			Not applicable (eg. the model was on the vector)	Yes				Europe (except Russia)											Country	Interval	1961-1990 (current), 2041-2060 (future)					NA
39922	Williams, C. R.,Ritchie, S. A.,Whelan, P. I.	Potential distribution of the Asian disease vector Culex gelidus Theobald (Diptera: Culicidae) in Australia and New Zealand: a prediction based on climate suitability	2005	English	Yes	Predictive	Article																			Not applicable (eg. the model was on the vector)	No							Australasia and New Zealand								Multi-country	NA						NA
40072	Sabatier P., Bicout D.J, Durand B., Dubois M.A.	LE RECOURS A LA MODELISATION EN EPIDEMIOLOGIE ANIMALE	2005	English	Yes	Predictive	Article			Rift Valley fever																	No			Africa (incl. India Ocean Islands)												Multi-country	NA						NA
40075	Ebi, K. L.,Hartman, J.,Chan, N.,McConnell, J.,Schlesinger, M.,Weyant, J.	Climate suitability for stable malaria transmission in Zimbabwe under different climate change scenarios	2005	English	Yes	Predictive	Article						Malaria														Yes			Africa (incl. India Ocean Islands)												Country	Discrete	1920–1980 (current), 2100 (future)					NA
40197	Liang, S.,Spear, R. C.,Seto, E.,Hubbard, A.,Qiu, DongChuan	A multi-group model of Schistosoma japonicum transmission dynamics and control: model calibration and control prediction	2005	English	Yes	Predictive	Article															Schistosomiasis					No						Asia (incl. Middle East, Turkey, Japan)									Regional	NA						NA
40350	Pikula, J.,Beklova, M.,Holesovska, Z.,Treml, F.	Prediction of possible distribution of tularemia in the Czech Republic	2004	English	Yes	Predictive	Article																Other, please specify	tularemia			No				Europe (except Russia)											Country	NA						NA
40400	Tanser, F. C.,Sharp, B.,Sueur, D. le	Potential effect of climate change on malaria transmission in Africa	2003	English	Yes	Predictive	Article						Malaria														Yes			Africa (incl. India Ocean Islands)												Multi-country	Interval	1920-1980 (current), 2020s, 2050s, and 2080s, 2100 (future)					NA
41016	Popov, I. O.,Yasyukevich, V. V.	The taiga tick Ixodes persulcatus: propagation under climate change conditions in the 21st century	2014	English	Yes	Predictive	Article																			Not applicable (eg. the model was on the vector)	Yes				Europe (except Russia)	Russia										Multi-country	Interval	1981–2000 (current), 2034–2053, 2080–2099 (future)					NA
41187	Mohammed Baba, Abdullahi,Yahya Abu, Hasan,Farah Aini, Abdullah	Modeling and optimal control of Plasmodium knowlesi malaria spread from infected humans to mosquitoes	2014	English	Yes	Predictive	Article						Malaria														No										Not reported/specified					Unspecified	NA						NA
41485	Ohta, S.,Kaga, T.	Effect of irrigation systems on temporal distribution of malaria vectors in semi-arid regions	2014	English	Yes	Predictive	Article																			Not applicable (eg. the model was on the vector)	No						Asia (incl. Middle East, Turkey, Japan)									Regional	NA						NA
41583	Yoo, E. H.	Site-specific prediction of West Nile virus mosquito abundance in Greater Toronto Area using generalized linear mixed models	2014	English	Yes	Predictive	Article																			Not applicable (eg. the model was on the vector)	No	North America										Canada				Regional	NA						NA
41652	Carvalho, B. M.,Rangel, E. F.,Ready, P. D.,Vale, M. M.	Ecological niche modelling predicts southward expansion of Lutzomyia (nyssomyia) flaviscutellata (Diptera: Psychodidae: Phlebotominae), vector of leishmania (leishmania) amazonensis in South America, under climate change	2015	English	Yes	Predictive	Article																			Not applicable (eg. the model was on the vector)	Yes		Central America/South America/Caribbean													Multi-country	Discrete	1950-2000 (current), 2050 (average for 2041-2060)(future prediction), (Climate variables, paragraph 1)					NA
41835	Vega, G. J. de la,Medone, P.,Ceccarelli, S.,Rabinovich, J.,Schilman, P. E.	Geographical distribution, climatic variability and thermo-tolerance of Chagas disease vectors	2015	English	Yes	Predictive	Article																			Not applicable (eg. the model was on the vector)	No		Central America/South America/Caribbean													Multi-country	NA						NA
42015	Peterson, A. T.,Campbell, L. P.	Global potential distribution of the mosquito Aedes notoscriptus, a new alien species in the United States	2015	English	Yes	Predictive	Other grey lit																			Not applicable (eg. the model was on the vector)	No	North America						Australasia and New Zealand						Southern USA		Multi-country	NA						NA
42280	Laperriere, V.,Brugger, K.,Rubel, F.	Cross-scale modeling of a vector-borne disease, from the individual to the metapopulation: the seasonal dynamics of sylvatic plague in Kazakhstan	2016	English	Yes	Predictive	Article														Plague						No						Asia (incl. Middle East, Turkey, Japan)									Regional	NA						NA
42616	Hanandita, W.,Tampubolon, G.	Geography and social distribution of malaria in Indonesian Papua: a cross-sectional study	2016	English	Yes	Predictive	Article						Malaria														No						Asia (incl. Middle East, Turkey, Japan)									Regional	NA						NA
42655	Leedale, J., Tompkins, A.M., Caminade, C., Jones, A.E., Nikulin, G., Morse, A.P.	Projecting malaria hazard from climate change in eastern Africa using large ensembles to estimate uncertainty	2016	English	Yes	Predictive	Article						Malaria														Yes			Africa (incl. India Ocean Islands)												Multi-country	Interval	1980-2005 (current), 2020s (2016-2025), 2050s (2046-2055) and 2080s (2076-2085) (future)					NA
43959	Singh, S.,Shukla, J. B.,Chandra, P.	Modelling and analysis of the spread of malaria: Environmental and ecological effects	2005	English	Yes	Both	Article						Malaria														No										Not reported/specified					Unspecified	NA			Human
44755	Hartemink, N. A.,Davis, S. A.,Reiter, P.,Hubálek, Z.,Heesterbeek, J. A. P.	Importance of bird-to-bird transmission for the establishment of West Nile virus	2007	English	Yes	Predictive	Article								West Nile fever												No										Not reported/specified					Unspecified	NA						NA
44824	Masuelli, S.,Rotela, C. H.,Lamfri, M.,Scavuzzo, C. M.	Aedes aegypti spatio-temporal modelling based on non homogeneous environment derived from remote sensors information	2007	English	Yes	Both	Article																			Not applicable (eg. the model was on the vector)	No		Central America/South America/Caribbean													Local	NA		Vector
45263	Stensgaard, A. S.,Jørgensen, A.,Kabatereine, N. B.,Rahbek, C.,Kristensen, T. K.	Modeling freshwater snail habitat suitability and areas of potential snail-borne disease transmission in Uganda	2006	English	Yes	Predictive	Article															Schistosomiasis	Other, please specify	Fasciola gigantica: fascioliasis			No			Africa (incl. India Ocean Islands)												Country	NA						NA
45345	Ruiz, D.,Poveda, G.,Vélez, I. D.,Quiñones, M. L.,Rúa, G. L.,Velásquez, L. E.,Zuluaga, J. S.	Modelling entomological-climatic interactions of Plasmodium falciparum malaria transmission in two Colombian endemic-regions: Contributions to a National Malaria Early Warning System	2006	English	Yes	Predictive	Article						Malaria														Yes		Central America/South America/Caribbean													Regional	Discrete	1994-2002(current), 2050 (future)					NA
45505	Liu, R.,Shuai, J.,Wu, J.,Zhu, H.	Modeling spatial spread of west nile virus and impact of directional dispersal of birds	2006	English	Yes	Predictive	Article								West Nile fever												No	North America										Canada				Regional	NA						NA
45590	Yé, Y.,Hoshen, M.,Kyobutungi, C.,Louis, V. R.,Sauerborn, R.	Local scale prediction of plasmodium falciparum malaria transmission in an endemic region using temperature and rainfall	2009	English	Yes	Predictive	Article						Malaria														No			Africa (incl. India Ocean Islands)												Local	NA						NA
45639	Bee, T. K.,Lye, K. H.,Yean, T. S.	Modeling dengue fever subject to temperature change	2009	English	Yes	Predictive	Conference		Dengue fever																		No										Not reported/specified					Unspecified	NA						NA
45700	Martins-Bede, F. T.,Freitas, C. C.,Dutra, L. V.,Sandri, S. A.,Fonseca, F. R.,Drummond, I. N.,De Paula Souza Guimaraes, R. J.,Santos Amaral, R.,Santos Carvalho, O.	Risk mapping of schistosomiasis in Minas Gerais, Brazil, using MODIS and socioeconomic spatial data	2009	English	Yes	Predictive	Article															Schistosomiasis					No		Central America/South America/Caribbean													Regional	NA						NA
45765	Estrada-Peña, A.	Diluting the dilution effect: A spatial Lyme model provides evidence for the importance of habitat fragmentation with regard to the risk of infection	2009	English	Yes	Predictive	Article											Lyme disease									No	North America											Northern USA			Regional	NA						NA
45882	Schäfer, M. L.,Lundström, J. O.	The present distribution and predicted geographic expansion of the floodwater mosquito Aedes sticticus in Sweden	2009	English	Yes	Predictive	Article																			Not applicable (eg. the model was on the vector)	Yes				Europe (except Russia)											Country	Discrete	1950-2000 (current), 2020, 2050, 2080 (future)					NA
46056	Fuller, D. O.,Troyo, A.,Beier, J. C.	El Nĩo Southern Oscillation and vegetation dynamics as predictors of dengue fever cases in Costa Rica	2009	English	Yes	Predictive	Article		Dengue fever																		No		Central America/South America/Caribbean													Country	NA						NA
46084	Schröder, W.,Schmidt, G.	Spatial modelling of the potential temperature-dependent transmission of vector-associated diseases in the face of climate change: Main results and recommendations from a pilot study in Lower Saxony (Germany)	2008	English	Yes	Predictive	Article						Malaria														Yes				Europe (except Russia)											Regional	Discrete	1947– 1960, 1961–1990, 1985–2004, 2020, 2060, 2100 (future)					NA
46147	Bouden, M.,Moulin, B.,Gosselin, P.	Epidemic propagation of west nile virus using a multi-agent geo-simulation under various short-term climate scenarios	2008	English	Yes	Predictive	Article								West Nile fever												No	North America										Canada				Regional	NA						NA
46155	Deng, C.,Tao, H.,Ye, Y.	Agent-based modeling to simulate the dengue spread	2008	English	Yes	Predictive	Article		Dengue fever																		No										Not reported/specified					Local	NA						NA
46282	Ponçon, N.,Tran, A.,Toty, C.,Luty, A. J. F.,Fontenille, D.	A quantitative risk assessment approach for mosquito-borne diseases: Malaria re-emergence in southern France	2008	English	Yes	Both	Article						Malaria														No				Europe (except Russia)											Regional	NA			Human
46289	Schröder, W.,Schmidt, G.	Mapping the potential temperature-dependent tertian malaria transmission within the ecoregions of Lower Saxony (Germany)	2008	English	Yes	Predictive	Article						Malaria														Yes				Europe (except Russia)											Regional	Discrete	1947–1960, 1961–1990, 1985–2004 (current/past), 2020, 2060, 2100 (future)					NA
46412	Ogden, N. H.,St.-Onge, L.,Barker, I. K.,Brazeau, S.,Bigras-Poulin, M.,Charron, D. F.,Francis, C. M.,Heagy, A.,Lindsay, L. R.,Maarouf, A.,Michel, P.,Milord, F.,O'Callaghan, C. J.,Trudel, L.,Thompson, R. A.	Risk maps for range expansion of the Lyme disease vector, Ixodes scapularis, in Canada now and with climate change	2008	English	Yes	Both	Article																			Not applicable (eg. the model was on the vector)	Yes	North America										Canada				Regional	Interval	1971–2000 (current), 2020s, 2050s and 2080s (future)			Reservoir
46551	Jacintho, L. F. O.,Batista, A. F. M.,Ruas, T. L.,Marietto, M. G. B.,Silva, F. A.	An agent-based model for the spread of the dengue fever: A Swarm platform simulation approach	2010	English	Yes	Predictive	Article		Dengue fever																		No		Central America/South America/Caribbean													Unspecified	NA						NA
46647	Mecoli, M.,De Angelis, V.,Brailsford, S. C.	Modelling the risk of mosquito-borne diseases by system dynamics: The case of human travel between different geographic regions	2010	English	Yes	Both	Article	Chikungunya																			No				Europe (except Russia)											Regional	NA			Human
46650	Bouden, M.,Moulin, B.,Gosselin, P.	A geosimulation tool to assess intervention scenarios in relation to the spread of infectious disease and environmental factors	2010	English	Yes	Predictive	Article								West Nile fever												No	North America										Canada				Regional	NA						NA
46830	Gaudart, J.,Ghassani, M.,Mintsa, J.,Rachdi, M.,Waku, J.,Demongeot, J.	Demography and Diffusion in Epidemics: Malaria and Black Death Spread	2010	English	Yes	Predictive	Article						Malaria								Plague						No			Africa (incl. India Ocean Islands)	Europe (except Russia)											Multi-country	NA						NA
46961	Fernández, M. S.,Salomón, O. D.,Cavia, R.,Perez, A. A.,Acardi, S. A.,Guccione, J. D.	Lutzomyia longipalpis spatial distribution and association with environmental variables in an urban focus of visceral leishmaniasis, Misiones, Argentina	2010	English	Yes	Predictive	Article																			Not applicable (eg. the model was on the vector)	No		Central America/South America/Caribbean													Local	NA						NA
47068	González, C.,Wang, O.,Strutz, S. E.,González-Salazar, C.,Sánchez-Cordero, V.,Sarkar, S.	Climate change and risk of leishmaniasis in North America: Predictions from ecological niche models of vector and reservoir species	2010	English	Yes	Predictive	Article																			Not applicable (eg. the model was on the vector)	Yes	North America										Canada	Northern USA	Southern USA	Mexico	Multi-country	Discrete	2003 (current), 2020, 2050, and 2080 (future)					NA
47103	Yoo, E. H.,Trawinski, P. R.	Joint space-time modeling of West Nile virus vector mosquito abundance	2010	English	Yes	Predictive	Article																			Not applicable (eg. the model was on the vector)	No	North America											Northern USA			Local	NA						NA
47403	Luz, P. M.,Lima-Camara, T. N.,Bruno, R. V.,de Castro, M. G.,Sorgine, M. H. F.,Lourenço-de-Oliveira, R.,Peixoto, A. A.	Potential impact of a presumed increase in the biting activity of dengue-virus-infected Aedes aegypti (Diptera: Culicidae) females on virus transmission dynamics	2011	English	Yes	Predictive	Article		Dengue fever																		No		Central America/South America/Caribbean													Local	NA						NA
47491	Isidoro, C.,Fachada, N.,Barata, F.,Rosa, A.	Agent-based model of dengue disease transmission by Aedes aegypti populations	2011	English	Yes	Predictive	Article		Dengue fever																		No										Not reported/specified					Unspecified	NA						NA
47511	Gálvez, R.,Descalzo, M. A.,Guerrero, I.,Miró, G.,Molina, R.	Mapping the current distribution and predicted spread of the leishmaniosis sand fly vector in the Madrid Region (Spain) based on environmental variables and expected climate change	2011	English	Yes	Predictive	Article																			Not applicable (eg. the model was on the vector)	Yes				Europe (except Russia)											Regional	Interval	current years not specified, 2010-2040, 2040-2070, 2070-2100 (future)					NA
47542	Konrad, S. K.,Miller, S. N.,Reeves, W. K.	A spatially explicit degree-day model of Rift Valley fever transmission risk in the continental United States	2011	English	Yes	Predictive	Article			Rift Valley fever																	Yes	North America											Northern USA	Southern USA		Regional	Discrete	1994-2003 (current), 2030 (future)					NA
47568	Estrada-Peña, A.,Martínez Avilés, M.,Muñoz Reoyo, M. J.	A population model to describe the distribution and seasonal dynamics of the tick Hyalomma marginatum in the Mediterranean Basin	2011	English	Yes	Predictive	Article																			Not applicable (eg. the model was on the vector)	No			Africa (incl. India Ocean Islands)	Europe (except Russia)		Asia (incl. Middle East, Turkey, Japan)									Multi-country	NA						NA
47759	Hartfield, M.,Jane White, K. A.,Kurtenbach, K.	The role of deer in facilitating the spatial spread of the pathogen Borrelia burgdorferi	2011	English	Yes	Predictive	Article											Lyme disease									No										Not reported/specified					Unspecified	NA						NA
47768	Caminade, C.,Ndione, J. A.,Kebe, C. M. F.,Jones, A. E.,Danuor, S.,Tay, S.,Tourre, Y. M.,Lacaux, J. P.,Vignolles, C.,Duchemin, J. B.,Jeanne, I.,Morse, A. P.	Mapping Rift Valley fever and malaria risk over West Africa using climatic indicators	2011	English	Yes	Predictive	Article			Rift Valley fever			Malaria														Yes			Africa (incl. India Ocean Islands)												Multi-country	Interval	1990–2007 (current), 2031–2050 (future)					NA
47785	Ibrahim, A.,Zin, N. A. M.,Ashaari, N. S.	A simulation model using system dynamic for predicting dengue fever outbreak	2011	English	Yes	Predictive	Article		Dengue fever																		No						Asia (incl. Middle East, Turkey, Japan)									Regional	NA						NA
47799	Yang, G. J.,Tanner, M.,Utzinger, J.,Malone, J. B.,Bergquist, R.,Yy Chan, E.,Gao, Q.,Zhou, X. N.	Malaria surveillance-response strategies in different transmission zones of the People's Republic of China: Preparing for climate change	2012	English	Yes	Predictive	Article						Malaria														No						Asia (incl. Middle East, Turkey, Japan)									Country	NA						NA
47831	Riley, S.,Leung, G. M.,Ho, L. M.,Cowling, B. J.	Transmission of Japanese encephalitis virus in Hong Kong	2012	English	Yes	Predictive	Article							Japanese encephalitis													No						Asia (incl. Middle East, Turkey, Japan)									Regional	NA						NA
47963	Pinto, C.,Rocha, D.	A modified mathematical model for malaria transmission under control strategies	2012	English	Yes	Both	Article						Malaria														No										Not reported/specified					Unspecified	NA		Vector	Human
48090	Estrada-Peña, A.,Sánchez, N.,Estrada-Sánchez, A.	An assessment of the distribution and spread of the tick hyalomma marginatum in the western palearctic under different climate scenarios	2012	English	Yes	Predictive	Article																			Not applicable (eg. the model was on the vector)	Yes			Africa (incl. India Ocean Islands)	Europe (except Russia)	Russia	Asia (incl. Middle East, Turkey, Japan)									Multi-country	Discrete	1961-2000 (current), 2020, 2050, and 2080 (future)					NA
48527	Knerer, G.,Currie, C. S. M.,Brailsford, S. C.	Impact of combined vector-control and vaccination strategies on transmission dynamics of dengue fever: a model-based analysis	2013	English	Yes	Predictive	Article		Dengue fever																		No						Asia (incl. Middle East, Turkey, Japan)									Country	NA						NA
48544	Neteler, M.,Metz, M.,Rocchini, D.,Rizzoli, A.,Flacio, E.,Engeler, L.,Guidi, V.,Lüthy, P.,Tonolla, M.	Is Switzerland suitable for the invasion of Aedes albopictus?	2013	English	Yes	Predictive	Article																			Not applicable (eg. the model was on the vector)	Yes				Europe (except Russia)											Country	Interval	2002-2012 (current), 2020-2049, 2045-2074 (future)					NA
48745	Bosch, J.,Muñoz, M. J.,Martínez, M.,de la Torre, A.,Estrada-Peña, A.	Vector-Borne pathogen spread through ticks on migratory birds: A probabilistic spatial risk model for south-western europe	2013	English	Yes	Both	Article																			Not applicable (eg. the model was on the vector)	No				Europe (except Russia)											Country	NA				Reservoir
48943	Jensen, S.,Van Peursem, D.	Controlling plague among prairie dogs: A two colony epidemiological model	2013	English	Yes	Predictive	Article														Plague						No	North America											Northern USA			Local	NA						NA
48955	Musa, M. I.,Shohaimi, S.,Hashim, N. R.,Krishnarajah, I.	A climate distribution model of malaria transmission in Sudan	2013	English	Yes	Predictive	Article						Malaria														No			Africa (incl. India Ocean Islands)												Country	NA						NA
49140	Quintana, M.,Salomón, O.,Guerra, R.,Lizarralde De Grosso, M.,Fuenzalida, A.	Phlebotominae of epidemiological importance in cutaneous leishmaniasis in northwestern Argentina: Risk maps and ecological niche models	2013	English	Yes	Predictive	Article																			Not applicable (eg. the model was on the vector)	No		Central America/South America/Caribbean													Regional	NA						NA
49176	Moulay, D.,Pigné, Y.	A metapopulation model for chikungunya including populations mobility on a large-scale network	2013	English	Yes	Predictive	Article	Chikungunya																			No				Europe (except Russia)											Regional	NA						NA
49232	Estrada-Peña, A.,Ruiz-Fons, F.,Acevedo, P.,Gortazar, C.,De la Fuente, J.	Factors driving the circulation and possible expansion of Crimean-Congo haemorrhagic fever virus in the western Palearctic	2013	English	Yes	Predictive	Article										Crimean-Congo haemorrhagic fever										No			Africa (incl. India Ocean Islands)	Europe (except Russia)		Asia (incl. Middle East, Turkey, Japan)									Multi-country	NA						NA
49259	Barrios, J.,Piétrus, A.,Joya, G.,Marrero, A.,de Arazoza, H.	A differential inclusion approach for modeling and analysis of dynamical systems under uncertainty: Application to dengue disease transmission	2013	English	Yes	Predictive	Article		Dengue fever																		No		Central America/South America/Caribbean													Local	NA						NA
49294	Tran, A.,L'Ambert, G.,Lacour, G.,Benoît, R.,Demarchi, M.,Cros, M.,Cailly, P.,Aubry-Kientz, M.,Balenghien, T.,Ezanno, P.	A rainfall- and temperature-driven abundance model for Aedes albopictus populations	2013	English	Yes	Predictive	Article																			Not applicable (eg. the model was on the vector)	No				Europe (except Russia)											Regional	NA						NA
49296	Cuervo, P. F.,Fantozzi, M. C.,Di Cataldo, S.,Cringoli, G.,Mera y Sierra, R.,Rinaldi, L.	Analysis of climate and extrinsic incubation of Dirofilaria immitis in southern South America	2013	English	Yes	Predictive	Article																Other, please specify	Dirofilariosis, caused by Dirofilaria immitis and D. repens			No		Central America/South America/Caribbean													Multi-country	NA						NA
49356	Heffernan, J. M.,Lou, Y.,Wu, J.	Range expansion of Ixodes scapularis ticks and of Borrelia burgdorferi by migratory birds	2014	English	Yes	Both	Article											Lyme disease									No	North America										Canada				Regional	NA				Reservoir
49448	Bouzid, M.,Colón-González, F. J.,Lung, T.,Lake, I. R.,Hunter, P. R.	Climate change and the emergence of vector-borne diseases in Europe: Case study of dengue fever	2014	English	Yes	Predictive	Article		Dengue fever																		Yes	North America			Europe (except Russia)										Mexico	Multi-country	Interval	1961–1990, 1985–2007 (current), 2011–2040, 2041-2070, 2071-2100 (future)					NA
49553	Sudheer, C.,Sohani, S. K.,Kumar, D.,Malik, A.,Chahar, B. R.,Nema, A. K.,Panigrahi, B. K.,Dhiman, R. C.	A Support Vector Machine-Firefly Algorithm based forecasting model to determine malaria transmission	2014	English	Yes	Predictive	Article						Malaria														No						Asia (incl. Middle East, Turkey, Japan)									Regional	NA						NA
49583	Liu-Helmersson, J.,Stenlund, H.,Wilder-Smith, A.,Rocklöv, J.	Vectorial capacity of Aedes aegypti: Effects of temperature and implications for global dengue epidemic potential	2014	English	Yes	Predictive	Article		Dengue fever																		Yes									Global						Global	Interval	1980– 2009 (current), 20710-2099 (future)					NA
49594	Reiner Jr, R. C.,Stoddard, S. T.,Scott, T. W.	Socially structured human movement shapes dengue transmission despite the diffusive effect of mosquito dispersal	2014	English	Yes	Predictive	Article		Dengue fever																		No		Central America/South America/Caribbean													Regional	NA						NA
49702	Cleckner, H.,Allen, T. R.	Dasymetric mapping and spatial modeling of mosquito vector exposure, Chesapeake, Virginia, USA	2014	English	Yes	Predictive	Article																			Not applicable (eg. the model was on the vector)	No	North America											Northern USA			Local	NA						NA
49730	González, C.,Paz, A.,Ferro, C.	Predicted altitudinal shifts and reduced spatial distribution of Leishmania infantum vector species under climate change scenarios in Colombia	2013	English	Yes	Predictive	Article																			Not applicable (eg. the model was on the vector)	Yes		Central America/South America/Caribbean													Country	Discrete	current years not specified, 2020, 2050 and 2080 (future)					NA
49765	Jafaruddin,Puspita, J. W.,Nuraini, N.,Soewono, E.	A dynamical model for transmission of west nile virus in Chicken-Mosquito interaction	2014	English	Yes	Predictive	Article								West Nile fever												No										Not reported/specified					Unspecified	NA						NA
50021	Kartashev, V.,Afonin, A.,González-Miguel, J.,Sepúlveda, R.,Simón, L.,Morchón, R.,Simón, F.	Regional warming and emerging vector-borne zoonotic dirofilariosis in the Russian Federation, Ukraine, and other post-soviet states from 1981 to 2011 and projection by 2030	2014	English	Yes	Predictive	Article																Other, please specify	human dirofilariosis			Yes				Europe (except Russia)	Russia										Multi-country	Discrete	1981-2011 (current), 2030 (future)					NA
50022	Trájer, A.,Bede-Fazekas, Á,Bobvos, J.,Páldy, A.	Seasonality and geographical occurrence of West Nile fever and distribution of Asian tiger mosquito	2014	English	Yes	Predictive	Article								West Nile fever												Yes				Europe (except Russia)											Multi-country	Interval	1961–1990 (current), 2011-2040, 2041-2070 (future)					NA
50040	Lewnard, J. A.,Jirmanus, L.,Júnior, N. N.,Machado, P. R.,Glesby, M. J.,Ko, A. I.,Carvalho, E. M.,Schriefer, A.,Weinberger, D. M.	Forecasting Temporal Dynamics of Cutaneous Leishmaniasis in Northeast Brazil	2014	English	Yes	Predictive	Article									Leishmaniasis											No		Central America/South America/Caribbean													Regional	NA						NA
50041	Vaidya, A.,Bravo-Salgado, A. D.,Mikler, A. R.	Modeling climate-dependent population dynamics of mosquitoes to guide public health policies	2014	English	Yes	Predictive	Article																			Not applicable (eg. the model was on the vector)	No	North America	Central America/South America/Caribbean											Southern USA		Local	NA						NA
50052	Cauchemez, S.,Ledrans, M.,Poletto, C.,Quenel, P.,de Valk, H.,Colizza, V.,Boëlle, P. Y.	Local and regional spread of chikungunya fever in the Americas	2014	English	Yes	Both	Article	Chikungunya																			No	North America	Central America/South America/Caribbean											Southern USA	Mexico	Multi-country	NA			Human
50065	Lowe, R.,Barcellos, C.,Coelho, C. A. S.,Bailey, T. C.,Coelho, G. E.,Graham, R.,Jupp, T.,Ramalho, W. M.,Carvalho, M. S.,Stephenson, D. B.,Rodó, X.	Dengue outlook for the World Cup in Brazil: An early warning model framework driven by real-time seasonal climate forecasts	2014	English	Yes	Predictive	Article		Dengue fever																		No		Central America/South America/Caribbean													Country	NA						NA
50395	Peterson, J. K.,Bartsch, S. M.,Lee, B. Y.,Dobson, A. P.	Broad patterns in domestic vector-borne Trypanosoma cruzi transmission dynamics: synanthropic animals and vector control Quantitative analysis of strategies to achieve the 2020 goals for neglected tropical diseases: where are we now?	2015	English	Yes	Predictive	Article												Chagas disease/American trypanosomiasis								No										Not reported/specified					Unspecified	NA						NA
50413	Ferro, C.,López, M.,Fuya, P.,Lugo, L.,Cordovez, J. M.,González, C.	Spatial distribution of sand fly vectors and eco-epidemiology of cutaneous leishmaniasis transmission in Colombia	2015	English	Yes	Predictive	Article																			Not applicable (eg. the model was on the vector)	No		Central America/South America/Caribbean													Country	NA						NA
50445	Wesolowski, A.,Qureshi, T.,Boni, M. F.,Sundsøy, P. R.,Johansson, M. A.,Rasheed, S. B.,Engø-Monsen, K.,Buckee, C. O.,Singer, B. H.	Impact of human mobility on the emergence of dengue epidemics in Pakistan	2015	English	Yes	Both	Article		Dengue fever																		No						Asia (incl. Middle East, Turkey, Japan)									Country	NA			Human
50569	Roche, B.,Léger, L.,L'Ambert, G.,Lacour, G.,Foussadier, R.,Besnard, G.,Barré-Cardi, H.,Simard, F.,Fontenille, D.	The spread of Aedes albopictus in Metropolitan France: Contribution of environmental drivers and human activities and predictions for a near future	2015	English	Yes	Predictive	Article																			Not applicable (eg. the model was on the vector)	No				Europe (except Russia)											Regional	NA						NA
50581	Ibañez-Justicia, A.,Cianci, D.	Modelling the spatial distribution of the nuisance mosquito species Anopheles plumbeus (Diptera: Culicidae) in the Netherlands	2015	English	Yes	Predictive	Article																			Not applicable (eg. the model was on the vector)	No				Europe (except Russia)											Country	NA						NA
50593	Villela, D. A. M.,Codeço, C. T.,Figueiredo, F.,Garcia, G. A.,Maciel-de-Freitas, R.,Struchiner, C. J.	A Bayesian hierarchical model for estimation of abundance and spatial density of Aedes aegypti	2015	English	Yes	Predictive	Article																			Not applicable (eg. the model was on the vector)	No		Central America/South America/Caribbean													Local	NA						NA
50644	Cianci, D.,Hartemink, N.,Ibáñez-Justicia, A.	Modelling the potential spatial distribution of mosquito species using three different techniques	2015	English	Yes	Predictive	Article																			Not applicable (eg. the model was on the vector)	No				Europe (except Russia)											Country	NA						NA
50695	Ortiz, P. L.,Rivero, A.,Linares, Y.,Pérez, A.,Vázquez, J. R.	Spatial Models for Prediction and Early Warning of Aedes aegypti Proliferation from Data on Climate Change and Variability in Cuba	2015	English	Yes	Predictive	Article																			Not applicable (eg. the model was on the vector)	No		Central America/South America/Caribbean													Country	NA						NA
50705	Ohemeng, F. D.,Mukherjee, F.	Modelling the spatial distribution of the anopheles mosquito for malaria risk zoning using remote sensing and GIS: A case study in the Zambezi Basin, Zimbabwe	2015	English	Yes	Predictive	Article																			Not applicable (eg. the model was on the vector)	No			Africa (incl. India Ocean Islands)												Regional	NA						NA
50933	Carbajo, A. E.,Vezzani, D.	Waiting for chikungunya fever in Argentina: Spatio-temporal risk maps	2015	English	Yes	Predictive	Article	Chikungunya																			No		Central America/South America/Caribbean													Country	NA						NA
50953	Melaun, C.,Werblow, A.,Cunze, S.,Zotzmann, S.,Koch, L. K.,Mehlhorn, H.,Dörge, D. D.,Huber, K.,Tackenberg, O.,Klimpel, S.	Modeling of the putative distribution of the arbovirus vector Ochlerotatus japonicus japonicus (Diptera: Culicidae) in Germany	2015	English	Yes	Predictive	Article																			Not applicable (eg. the model was on the vector)	No				Europe (except Russia)											Country	NA						NA
51148	Gouvêa, M. M., Jr.	Time-spatial model on the dynamics of the proliferation of Aedes aegypti	2017	English	Yes	Predictive	Article																			Not applicable (eg. the model was on the vector)	No										Not reported/specified					Unspecified	NA						NA
51202	Erazo, D.,Cordovez, J.	Modeling the effects of palm-house proximity on the theoretical risk of Chagas disease transmission in a rural locality of the Orinoco basin, Colombia	2016	English	Yes	Predictive	Article												Chagas disease/American trypanosomiasis								No		Central America/South America/Caribbean													Local	NA						NA
51255	Juan, P.,Díaz-Avalos, C.,Mejía-Domínguez, N. R.,Mateu, J.	Hierarchical spatial modeling of the presence of Chagas disease insect vectors in Argentina. A comparative approach	2016	English	Yes	Predictive	Article																			Not applicable (eg. the model was on the vector)	No		Central America/South America/Caribbean													Country	NA						NA
51259	Addawe, J.,Pajimola, A. K.	Dynamics of climate-based malaria transmission model with age-structured human population	2016	English	Yes	Predictive	Article						Malaria														Yes										Not reported/specified					Unspecified	NA						NA
51327	Tran, A.,Trevennec, C.,Lutwama, J.,Sserugga, J.,Gély, M.,Pittiglio, C.,Pinto, J.,Chevalier, V.	Development and Assessment of a Geographic Knowledge-Based Model for Mapping Suitable Areas for Rift Valley Fever Transmission in Eastern Africa	2016	English	Yes	Predictive	Article			Rift Valley fever																	No			Africa (incl. India Ocean Islands)												Multi-country	NA						NA
51398	Korenromp, E.,Mahiané, G.,Hamilton, M.,Pretorius, C.,Cibulskis, R.,Lauer, J.,Smith, T. A.,Briët, O. J. T.	Malaria intervention scale-up in Africa: Effectiveness predictions for health programme planning tools, based on dynamic transmission modelling	2016	English	Yes	Predictive	Article						Malaria														No			Africa (incl. India Ocean Islands)												Regional	NA						NA
51405	Maneerat, S.,Daudé, E.	A spatial agent-based simulation model of the dengue vector Aedes aegypti to explore its population dynamics in urban areas	2016	English	Yes	Predictive	Article																			Not applicable (eg. the model was on the vector)	No						Asia (incl. Middle East, Turkey, Japan)									Local	NA						NA
51451	Kursah, M. B.	Modelling malaria susceptibility using geographic information system	2016	English	Yes	Predictive	Article						Malaria														No			Africa (incl. India Ocean Islands)												Regional	NA						NA
51558	Abeyrathna, M. P. A. R.,Abeygunawrdane, D. A.,Wijesundara, R. A. A. V.,Mudalige, V. B.,Bandara, M.,Perera, S.,Maldeniya, D.,Madhawa, K.,Locknathan, S.	Dengue propagation prediction using human mobility	2016	English	Yes	Predictive	Article		Dengue fever																		No						Asia (incl. Middle East, Turkey, Japan)									Country	NA						NA
51561	Nsoesie, E. O.,Kraemer, M. U. G.,Golding, N.,Pigott, D. M.,Brady, O. J.,Moyes, C. L.,Johansson, M. A.,Gething, P. W.,Velayudhan, R.,Khan, K.,Hay, S. I.,Brownstein, J. S.	Global distribution and environmental suitability for chikungunya virus, 1952 to 2015	2016	English	Yes	Predictive	Article	Chikungunya																			No	North America	Central America/South America/Caribbean	Africa (incl. India Ocean Islands)	Europe (except Russia)	Russia	Asia (incl. Middle East, Turkey, Japan)	Australasia and New Zealand	Oceania (incl. Fiji, Micronesia, Polynesia and other Pacific island countries)				Northern USA	Southern USA	Mexico	Multi-country	NA						NA
51578	Liu-Helmersson, J.,Quam, M.,Wilder-Smith, A.,Stenlund, H.,Ebi, K.,Massad, E.,Rocklöv, J.	Climate Change and Aedes Vectors: 21st Century Projections for Dengue Transmission in Europe	2016	English	Yes	Predictive	Article		Dengue fever																		Yes				Europe (except Russia)		Asia (incl. Middle East, Turkey, Japan)									Multi-country	Interval	1901–1930, 1984–2013 (baseline/current), 2070– 2099 (future)					NA
51666	Bergsman, L. D.,Hyman, J. M.,Manore, C. A.	A mathematical model for the spread of west Nile virus in migratory and resident birds	2016	English	Yes	Predictive	Article								West Nile fever												No										Not reported/specified					Unspecified	NA						NA
51737	Ayyaz, A.,Muaz, U.,Awan, S. M.,Ayyaz, M. N.	Simulation Model for Counter-Measures against Aedes Aegypti	2015	English	Yes	Predictive	Conference		Dengue fever																		No						Asia (incl. Middle East, Turkey, Japan)									Local	NA						NA
51817	Rocklöv, J.,Quam, M. B.,Sudre, B.,German, M.,Kraemer, M. U. G.,Brady, O.,Bogoch, I. I.,Liu-Helmersson, J.,Wilder-Smith, A.,Semenza, J. C.,Ong, M.,Aaslav, K. K.,Khan, K.	Assessing Seasonal Risks for the Introduction and Mosquito-borne Spread of Zika Virus in Europe	2016	English	Yes	Both	Article					Zika															No		Central America/South America/Caribbean		Europe (except Russia)	Russia										Multi-country	NA			Human
51826	Wu, X.,Röst, G.,Zou, X.	Impact of Spring Bird Migration on the Range Expansion of Ixodes scapularis Tick Population	2016	English	Yes	Both	Article																			Not applicable (eg. the model was on the vector)	No										Not reported/specified					Unspecified	NA				Reservoir
51863	Khormi, H. M.,Kumar, L.	Future malaria spatial pattern based on the potential global warming impact in South and Southeast Asia	2016	English	Yes	Predictive	Article						Malaria														Yes						Asia (incl. Middle East, Turkey, Japan)									Multi-country	Discrete	1950-2000 (current), 2050 and 2100 (future projections)					NA
52008	A. Wesolowski, N. Eagle, A.J. Tatem, D.L. Smith, A.M. Noor, R.W. Snow and C.O. Buckee	Quantifying the impact of human mobility on malaria	2012	English	Yes	Both	Article						Malaria														No			Africa (incl. India Ocean Islands)												Country	NA			Human
52011	A.J. Tatem, S.I Hay and D.J. Rogers	Global traffic and disease vector dispersal	2006	English	Yes	Both	Conference																			Not applicable (eg. the model was on the vector)	No									Global						Global	NA					Fomite
52015	T.D. Mangal, S. Paterson and A. Fenton	Predicting the impact of long-term temperature changes on the epidemiology and control of schistosomiasis: a mechanistic model	2008	English	Yes	Predictive	Article															Schistosomiasis					Yes										Not reported/specified					Unspecified	NA						NA
52017	N. Schur, E. H	Spatially explicit Schistosoma infection risk in eastern Africa using Bayesian geostatistical modelling	2013	English	Yes	Predictive	Article															Schistosomiasis					No			Africa (incl. India Ocean Islands)												Multi-country	NA						NA
52022	S. Ohta and T. Kaga	Effect of climate on malarial vector distribution in Monsoon Asia: Coupled model for Ecophysiological and Climatological Distribution of mosquito generations (ECD-mg).	2012	English	Yes	Predictive	Article																			Not applicable (eg. the model was on the vector)	No						Asia (incl. Middle East, Turkey, Japan)	Australasia and New Zealand								Multi-country	NA						NA
52023	R.J. Guimar	Analysis and estimative of schistosomiasis prevalence for the state of Minas Gerais, Brazil, using multiple regression with social and environmental spatial data.	2006	English	Yes	Predictive	Article															Schistosomiasis					No		Central America/South America/Caribbean													Regional	NA						NA
[truncated: 255 more columns]
